# Supplementary material for: Finding the Patient’s Voice Using Big Data: Analysis of Users’ Health-Related Concerns in the ChaCha Question-and-Answer Service (2009–2012)
Source: J Med Internet Res. 2016 Mar 9;18(3):e44. doi: 10.2196/jmir.5033 (PMC4805858; doi:10.2196/jmir.5033)
Supplement: Multimedia Appendix 1 [file jmir_v18i3e44_app1.zip › male/data.json]

{"edges":[{"label":"","source":"marijuana","target":"legal","id":"387","attributes":{},"color":"rgb(230,239,189)","size":1.0},{"label":"","source":"weight","target":"training","id":"479","attributes":{},"color":"rgb(106,162,184)","size":1.0},{"label":"","source":"best","target":"weed","id":"352","attributes":{},"color":"rgb(248,216,163)","size":1.0},{"label":"","source":"weight","target":"lifting","id":"332","attributes":{},"color":"rgb(239,164,126)","size":1.0},{"label":"","source":"white","target":"widow","id":"482","attributes":{},"color":"rgb(103,160,184)","size":1.0},{"label":"","source":"enlarge","target":"penis","id":"370","attributes":{},"color":"rgb(254,252,189)","size":1.0},{"label":"","source":"k2","target":"drug","id":"415","attributes":{},"color":"rgb(191,215,188)","size":1.0},{"label":"","source":"protein","target":"shakes","id":"345","attributes":{},"color":"rgb(244,197,150)","size":1.0},{"label":"","source":"lifting","target":"weights","id":"325","attributes":{},"color":"rgb(234,138,108)","size":1.0},{"label":"","source":"thc","target":"body","id":"358","attributes":{},"color":"rgb(249,226,170)","size":1.0},{"label":"","source":"penis","target":"size","id":"354","attributes":{},"color":"rgb(248,220,166)","size":1.0},{"label":"","source":"pill","target":"labeled","id":"385","attributes":{},"color":"rgb(236,243,190)","size":1.0},{"label":"","source":"nutmeg","target":"high","id":"355","attributes":{},"color":"rgb(249,221,166)","size":1.0},{"label":"","source":"deep","target":"vagina","id":"335","attributes":{},"color":"rgb(240,174,133)","size":1.0},{"label":"","source":"build","target":"muscles","id":"487","attributes":{},"color":"rgb(97,156,184)","size":1.0},{"label":"","source":"chances","target":"girl","id":"317","attributes":{},"color":"rgb(230,112,90)","size":1.0},{"label":"","source":"long","target":"spice","id":"446","attributes":{},"color":"rgb(151,190,186)","size":1.0},{"label":"","source":"spice","target":"drug","id":"443","attributes":{},"color":"rgb(154,192,186)","size":1.0},{"label":"","source":"thc","target":"urine","id":"481","attributes":{},"color":"rgb(104,161,184)","size":1.0},{"label":"","source":"girl","target":"friend","id":"430","attributes":{},"color":"rgb(170,202,187)","size":1.0},{"label":"","source":"street","target":"price","id":"461","attributes":{},"color":"rgb(128,176,185)","size":1.0},{"label":"","source":"best","target":"high","id":"485","attributes":{},"color":"rgb(102,159,184)","size":1.0},{"label":"","source":"died","target":"smoking","id":"427","attributes":{},"color":"rgb(174,204,187)","size":1.0},{"label":"","source":"lose","target":"muscle","id":"423","attributes":{},"color":"rgb(180,208,187)","size":1.0},{"label":"","source":"marijuana","target":"plant","id":"413","attributes":{},"color":"rgb(197,219,188)","size":1.0},{"label":"","source":"ball","target":"sack","id":"463","attributes":{},"color":"rgb(126,174,185)","size":1.0},{"label":"","source":"penis","target":"larger","id":"394","attributes":{},"color":"rgb(225,236,189)","size":1.0},{"label":"","source":"pass","target":"piss","id":"426","attributes":{},"color":"rgb(175,205,187)","size":1.0},{"label":"","source":"marijuana","target":"cancer","id":"445","attributes":{},"color":"rgb(152,190,186)","size":1.0},{"label":"","source":"marijuana","target":"ur","id":"495","attributes":{},"color":"rgb(66,137,182)","size":1.0},{"label":"","source":"pass","target":"urine","id":"337","attributes":{},"color":"rgb(241,175,134)","size":1.0},{"label":"","source":"detectable","target":"urine","id":"489","attributes":{},"color":"rgb(84,148,183)","size":1.0},{"label":"","source":"fastest","target":"pack","id":"469","attributes":{},"color":"rgb(122,171,185)","size":1.0},{"label":"","source":"thc","target":"stand","id":"438","attributes":{},"color":"rgb(157,194,186)","size":1.0},{"label":"","source":"marijuana","target":"seeds","id":"470","attributes":{},"color":"rgb(120,170,185)","size":1.0},{"label":"","source":"effects","target":"lsd","id":"397","attributes":{},"color":"rgb(222,234,189)","size":1.0},{"label":"","source":"help","target":"build","id":"344","attributes":{},"color":"rgb(244,192,146)","size":1.0},{"label":"","source":"bench","target":"pressed","id":"494","attributes":{},"color":"rgb(76,143,183)","size":1.0},{"label":"","source":"marijuana","target":"high","id":"372","attributes":{},"color":"rgb(254,254,190)","size":1.0},{"label":"","source":"chew","target":"tobacco","id":"429","attributes":{},"color":"rgb(172,203,187)","size":1.0},{"label":"","source":"cure","target":"aids","id":"375","attributes":{},"color":"rgb(254,254,190)","size":1.0},{"label":"","source":"weight","target":"man","id":"465","attributes":{},"color":"rgb(125,173,185)","size":1.0},{"label":"","source":"best","target":"pass","id":"391","attributes":{},"color":"rgb(227,237,189)","size":1.0},{"label":"","source":"best","target":"build","id":"382","attributes":{},"color":"rgb(243,248,190)","size":1.0},{"label":"","source":"fastest","target":"gain","id":"497","attributes":{},"color":"rgb(61,134,182)","size":1.0},{"label":"","source":"penile","target":"papules","id":"474","attributes":{},"color":"rgb(109,163,184)","size":1.0},{"label":"","source":"male","target":"5","id":"434","attributes":{},"color":"rgb(167,200,187)","size":1.0},{"label":"","source":"weight","target":"6","id":"389","attributes":{},"color":"rgb(228,238,189)","size":1.0},{"label":"","source":"lethal","target":"dose","id":"414","attributes":{},"color":"rgb(193,216,188)","size":1.0},{"label":"","source":"gallon","target":"milk","id":"452","attributes":{},"color":"rgb(142,184,186)","size":1.0},{"label":"","source":"weed","target":"cost","id":"392","attributes":{},"color":"rgb(226,236,189)","size":1.0},{"label":"","source":"vertical","target":"jump","id":"437","attributes":{},"color":"rgb(160,195,186)","size":1.0},{"label":"","source":"muscle","target":"mass","id":"323","attributes":{},"color":"rgb(233,131,103)","size":1.0},{"label":"","source":"increase","target":"penis","id":"436","attributes":{},"color":"rgb(162,196,187)","size":1.0},{"label":"","source":"bench","target":"press","id":"303","attributes":{},"color":"rgb(216,31,32)","size":1.0},{"label":"","source":"muscles","target":"bigger","id":"447","attributes":{},"color":"rgb(150,189,186)","size":1.0},{"label":"","source":"rid","target":"man","id":"356","attributes":{},"color":"rgb(249,221,167)","size":1.0},{"label":"","source":"cum","target":"girl","id":"334","attributes":{},"color":"rgb(240,169,130)","size":1.0},{"label":"","source":"chest","target":"muscles","id":"462","attributes":{},"color":"rgb(127,174,185)","size":1.0},{"label":"","source":"test","target":"marijuana","id":"386","attributes":{},"color":"rgb(231,240,189)","size":1.0},{"label":"","source":"facial","target":"hair","id":"379","attributes":{},"color":"rgb(245,248,190)","size":1.0},{"label":"","source":"medical","target":"marijuana","id":"308","attributes":{},"color":"rgb(224,82,68)","size":1.0},{"label":"","source":"creatine","target":"bad","id":"458","attributes":{},"color":"rgb(134,179,185)","size":1.0},{"label":"","source":"weight","target":"male","id":"383","attributes":{},"color":"rgb(243,247,190)","size":1.0},{"label":"","source":"piss","target":"test","id":"329","attributes":{},"color":"rgb(236,150,117)","size":1.0},{"label":"","source":"dose","target":"weed","id":"406","attributes":{},"color":"rgb(205,223,188)","size":1.0},{"label":"","source":"glory","target":"seeds","id":"500","attributes":{},"color":"rgb(44,123,182)","size":1.0},{"label":"","source":"dream","target":"girl","id":"459","attributes":{},"color":"rgb(133,178,185)","size":1.0},{"label":"","source":"muscle","target":"building","id":"404","attributes":{},"color":"rgb(208,226,189)","size":1.0},{"label":"","source":"ur","target":"dick","id":"388","attributes":{},"color":"rgb(229,239,189)","size":1.0},{"label":"","source":"upper","target":"body","id":"369","attributes":{},"color":"rgb(253,245,184)","size":1.0},{"label":"","source":"jock","target":"itch","id":"330","attributes":{},"color":"rgb(236,151,117)","size":1.0},{"label":"","source":"best","target":"ab","id":"395","attributes":{},"color":"rgb(223,235,189)","size":1.0},{"label":"","source":"girl","target":"pregnat","id":"373","attributes":{},"color":"rgb(254,254,190)","size":1.0},{"label":"","source":"enlargement","target":"surgery","id":"428","attributes":{},"color":"rgb(172,203,187)","size":1.0},{"label":"","source":"long","target":"lsd","id":"411","attributes":{},"color":"rgb(202,222,188)","size":1.0},{"label":"","source":"protein","target":"shake","id":"349","attributes":{},"color":"rgb(246,207,157)","size":1.0},{"label":"","source":"weed","target":"smoke","id":"326","attributes":{},"color":"rgb(234,138,108)","size":1.0},{"label":"","source":"penis","target":"enlargement","id":"348","attributes":{},"color":"rgb(246,206,156)","size":1.0},{"label":"","source":"black","target":"mild","id":"410","attributes":{},"color":"rgb(203,222,188)","size":1.0},{"label":"","source":"morning","target":"glory","id":"448","attributes":{},"color":"rgb(150,189,186)","size":1.0},{"label":"","source":"spice","target":"stay","id":"466","attributes":{},"color":"rgb(123,172,185)","size":1.0},{"label":"","source":"premature","target":"ejaculation","id":"473","attributes":{},"color":"rgb(110,164,184)","size":1.0},{"label":"","source":"girl","target":"pregnent","id":"381","attributes":{},"color":"rgb(244,248,190)","size":1.0},{"label":"","source":"max","target":"bench","id":"499","attributes":{},"color":"rgb(54,129,182)","size":1.0},{"label":"","source":"marijuana","target":"good","id":"491","attributes":{},"color":"rgb(79,145,183)","size":1.0},{"label":"","source":"girl","target":"pregnet","id":"336","attributes":{},"color":"rgb(240,174,133)","size":1.0},{"label":"","source":"overdose","target":"marijuana","id":"380","attributes":{},"color":"rgb(244,248,190)","size":1.0},{"label":"","source":"gain","target":"muscle","id":"307","attributes":{},"color":"rgb(220,56,50)","size":1.0},{"label":"","source":"erectile","target":"dysfunction","id":"350","attributes":{},"color":"rgb(247,210,159)","size":1.0},{"label":"","source":"man","target":"boobs","id":"327","attributes":{},"color":"rgb(236,147,114)","size":1.0},{"label":"","source":"smoking","target":"tobacco","id":"478","attributes":{},"color":"rgb(107,162,184)","size":1.0},{"label":"","source":"year","target":"boy","id":"301","attributes":{},"color":"rgb(215,25,28)","size":1.0},{"label":"","source":"type","target":"weed","id":"449","attributes":{},"color":"rgb(147,187,186)","size":1.0},{"label":"","source":"sex","target":"girl","id":"313","attributes":{},"color":"rgb(227,98,79)","size":1.0},{"label":"","source":"dick","target":"bigger","id":"440","attributes":{},"color":"rgb(157,193,186)","size":1.0},{"label":"","source":"foot","target":"fetish","id":"476","attributes":{},"color":"rgb(107,162,184)","size":1.0},{"label":"","source":"worst","target":"die","id":"477","attributes":{},"color":"rgb(107,162,184)","size":1.0},{"label":"","source":"adult","target":"male","id":"441","attributes":{},"color":"rgb(155,192,186)","size":1.0},{"label":"","source":"marijuana","target":"card","id":"419","attributes":{},"color":"rgb(189,213,188)","size":1.0},{"label":"","source":"cancer","target":"chewing","id":"456","attributes":{},"color":"rgb(137,181,185)","size":1.0},{"label":"","source":"extenze","target":"work","id":"347","attributes":{},"color":"rgb(246,206,156)","size":1.0},{"label":"","source":"stunt","target":"growth","id":"316","attributes":{},"color":"rgb(229,107,86)","size":1.0},{"label":"","source":"girl","target":"misses","id":"492","attributes":{},"color":"rgb(77,144,183)","size":1.0},{"label":"","source":"smoke","target":"high","id":"364","attributes":{},"color":"rgb(251,235,176)","size":1.0},{"label":"","source":"pack","target":"abs","id":"328","attributes":{},"color":"rgb(236,150,117)","size":1.0},{"label":"","source":"skin","target":"penis","id":"496","attributes":{},"color":"rgb(62,134,182)","size":1.0},{"label":"","source":"best","target":"muscle","id":"493","attributes":{},"color":"rgb(77,143,183)","size":1.0},{"label":"","source":"protein","target":"powder","id":"444","attributes":{},"color":"rgb(153,191,186)","size":1.0},{"label":"","source":"increase","target":"vertical","id":"454","attributes":{},"color":"rgb(140,183,186)","size":1.0},{"label":"","source":"pop","target":"girls","id":"403","attributes":{},"color":"rgb(210,227,189)","size":1.0},{"label":"","source":"lift","target":"weights","id":"342","attributes":{},"color":"rgb(243,188,144)","size":1.0},{"label":"","source":"jump","target":"higher","id":"353","attributes":{},"color":"rgb(248,216,163)","size":1.0},{"label":"","source":"weight","target":"bench","id":"460","attributes":{},"color":"rgb(132,178,185)","size":1.0},{"label":"","source":"long","target":"tobacco","id":"471","attributes":{},"color":"rgb(119,170,185)","size":1.0},{"label":"","source":"girls","target":"cherry","id":"367","attributes":{},"color":"rgb(252,242,182)","size":1.0},{"label":"","source":"building","target":"muscle","id":"409","attributes":{},"color":"rgb(203,223,188)","size":1.0},{"label":"","source":"smoking","target":"k2","id":"450","attributes":{},"color":"rgb(146,187,186)","size":1.0},{"label":"","source":"best","target":"kill","id":"357","attributes":{},"color":"rgb(249,224,169)","size":1.0},{"label":"","source":"pound","target":"man","id":"378","attributes":{},"color":"rgb(249,251,190)","size":1.0},{"label":"","source":"muscle","target":"milk","id":"360","attributes":{},"color":"rgb(250,231,174)","size":1.0},{"label":"","source":"muscle","target":"growth","id":"390","attributes":{},"color":"rgb(227,237,189)","size":1.0},{"label":"","source":"magic","target":"mushrooms","id":"331","attributes":{},"color":"rgb(238,157,121)","size":1.0},{"label":"","source":"anabolic","target":"steroids","id":"405","attributes":{},"color":"rgb(206,224,188)","size":1.0},{"label":"","source":"pill","target":"code","id":"498","attributes":{},"color":"rgb(59,132,182)","size":1.0},{"label":"","source":"erectile","target":"disfunction","id":"365","attributes":{},"color":"rgb(251,236,178)","size":1.0},{"label":"","source":"best","target":"protein","id":"468","attributes":{},"color":"rgb(122,172,185)","size":1.0},{"label":"","source":"6","target":"feet","id":"374","attributes":{},"color":"rgb(254,254,190)","size":1.0},{"label":"","source":"ur","target":"penis","id":"320","attributes":{},"color":"rgb(231,121,96)","size":1.0},{"label":"","source":"head","target":"penis","id":"371","attributes":{},"color":"rgb(254,254,190)","size":1.0},{"label":"","source":"thc","target":"stay","id":"338","attributes":{},"color":"rgb(241,175,134)","size":1.0},{"label":"","source":"clean","target":"thc","id":"399","attributes":{},"color":"rgb(218,232,189)","size":1.0},{"label":"","source":"year","target":"male","id":"302","attributes":{},"color":"rgb(215,26,29)","size":1.0},{"label":"","source":"muscle","target":"fast","id":"376","attributes":{},"color":"rgb(252,253,190)","size":1.0},{"label":"","source":"chewing","target":"tabacco","id":"417","attributes":{},"color":"rgb(190,214,188)","size":1.0},{"label":"","source":"year","target":"guy","id":"424","attributes":{},"color":"rgb(179,207,187)","size":1.0},{"label":"","source":"increase","target":"size","id":"384","attributes":{},"color":"rgb(239,245,190)","size":1.0},{"label":"","source":"wat","target":"effects","id":"435","attributes":{},"color":"rgb(163,197,187)","size":1.0},{"label":"","source":"penis","target":"bigger","id":"318","attributes":{},"color":"rgb(230,115,92)","size":1.0},{"label":"","source":"drug","target":"dmt","id":"457","attributes":{},"color":"rgb(135,180,185)","size":1.0},{"label":"","source":"girl","target":"pregant","id":"393","attributes":{},"color":"rgb(225,236,189)","size":1.0},{"label":"","source":"whey","target":"protein","id":"321","attributes":{},"color":"rgb(232,127,100)","size":1.0},{"label":"","source":"horny","target":"goat","id":"346","attributes":{},"color":"rgb(245,198,150)","size":1.0},{"label":"","source":"testosterone","target":"levels","id":"475","attributes":{},"color":"rgb(108,163,184)","size":1.0},{"label":"","source":"strain","target":"marijuana","id":"453","attributes":{},"color":"rgb(142,184,186)","size":1.0},{"label":"","source":"girl","target":"pregnate","id":"366","attributes":{},"color":"rgb(252,242,181)","size":1.0},{"label":"","source":"alcohol","target":"content","id":"425","attributes":{},"color":"rgb(176,206,187)","size":1.0},{"label":"","source":"marijuana","target":"bad","id":"315","attributes":{},"color":"rgb(229,106,85)","size":1.0},{"label":"","source":"donate","target":"sperm","id":"490","attributes":{},"color":"rgb(83,147,183)","size":1.0},{"label":"","source":"balls","target":"itch","id":"416","attributes":{},"color":"rgb(191,215,188)","size":1.0},{"label":"","source":"male","target":"enhancement","id":"333","attributes":{},"color":"rgb(239,164,126)","size":1.0},{"label":"","source":"system","target":"thc","id":"361","attributes":{},"color":"rgb(251,232,175)","size":1.0},{"label":"","source":"best","target":"gain","id":"363","attributes":{},"color":"rgb(251,234,176)","size":1.0},{"label":"","source":"6","target":"foot","id":"319","attributes":{},"color":"rgb(231,117,93)","size":1.0},{"label":"","source":"kind","target":"marijuana","id":"451","attributes":{},"color":"rgb(143,185,186)","size":1.0},{"label":"","source":"workout","target":"routine","id":"480","attributes":{},"color":"rgb(105,161,184)","size":1.0},{"label":"","source":"bumps","target":"penis","id":"341","attributes":{},"color":"rgb(243,187,142)","size":1.0},{"label":"","source":"smoke","target":"cigar","id":"486","attributes":{},"color":"rgb(97,156,184)","size":1.0},{"label":"","source":"rid","target":"thc","id":"467","attributes":{},"color":"rgb(122,172,185)","size":1.0},{"label":"","source":"penis","target":"grow","id":"396","attributes":{},"color":"rgb(223,235,189)","size":1.0},{"label":"","source":"average","target":"man","id":"418","attributes":{},"color":"rgb(190,214,188)","size":1.0},{"label":"","source":"chance","target":"girl","id":"351","attributes":{},"color":"rgb(247,210,159)","size":1.0},{"label":"","source":"goat","target":"weed","id":"340","attributes":{},"color":"rgb(242,184,141)","size":1.0},{"label":"","source":"fast","target":"average","id":"431","attributes":{},"color":"rgb(169,201,187)","size":1.0},{"label":"","source":"test","target":"weed","id":"464","attributes":{},"color":"rgb(125,174,185)","size":1.0},{"label":"","source":"penis","target":"smaller","id":"377","attributes":{},"color":"rgb(251,252,190)","size":1.0},{"label":"","source":"wat","target":"pill","id":"309","attributes":{},"color":"rgb(225,85,70)","size":1.0},{"label":"","source":"mouth","target":"cancer","id":"322","attributes":{},"color":"rgb(233,131,103)","size":1.0},{"label":"","source":"build","target":"muscle","id":"304","attributes":{},"color":"rgb(217,36,36)","size":1.0},{"label":"","source":"stay","target":"urine","id":"324","attributes":{},"color":"rgb(234,137,107)","size":1.0},{"label":"","source":"marijuana","target":"illegal","id":"314","attributes":{},"color":"rgb(227,98,80)","size":1.0},{"label":"","source":"best","target":"drug","id":"412","attributes":{},"color":"rgb(201,221,188)","size":1.0},{"label":"","source":"fastest","target":"abs","id":"484","attributes":{},"color":"rgb(103,160,184)","size":1.0},{"label":"","source":"6","target":"pack","id":"312","attributes":{},"color":"rgb(227,97,79)","size":1.0},{"label":"","source":"marijuana","target":"smoke","id":"343","attributes":{},"color":"rgb(243,190,145)","size":1.0},{"label":"","source":"ounce","target":"weed","id":"483","attributes":{},"color":"rgb(103,160,184)","size":1.0},{"label":"","source":"workout","target":"abs","id":"488","attributes":{},"color":"rgb(88,151,183)","size":1.0},{"label":"","source":"girlfriend","target":"pregnant","id":"339","attributes":{},"color":"rgb(242,181,139)","size":1.0},{"label":"","source":"best","target":"abs","id":"407","attributes":{},"color":"rgb(204,223,188)","size":1.0},{"label":"","source":"size","target":"penis","id":"442","attributes":{},"color":"rgb(155,192,186)","size":1.0},{"label":"","source":"will","target":"thc","id":"433","attributes":{},"color":"rgb(168,200,187)","size":1.0},{"label":"","source":"balls","target":"hurt","id":"400","attributes":{},"color":"rgb(213,228,189)","size":1.0},{"label":"","source":"odds","target":"girl","id":"472","attributes":{},"color":"rgb(117,169,185)","size":1.0},{"label":"","source":"test","target":"thc","id":"455","attributes":{},"color":"rgb(140,183,186)","size":1.0},{"label":"","source":"smokeless","target":"tobacco","id":"362","attributes":{},"color":"rgb(251,234,176)","size":1.0},{"label":"","source":"thc","target":"ur","id":"432","attributes":{},"color":"rgb(168,200,187)","size":1.0},{"label":"","source":"smoking","target":"nutmeg","id":"421","attributes":{},"color":"rgb(182,209,187)","size":1.0},{"label":"","source":"protein","target":"egg","id":"422","attributes":{},"color":"rgb(180,208,187)","size":1.0},{"label":"","source":"testicular","target":"cancer","id":"310","attributes":{},"color":"rgb(227,95,77)","size":1.0},{"label":"","source":"average","target":"male","id":"368","attributes":{},"color":"rgb(252,243,182)","size":1.0},{"label":"","source":"tall","target":"will","id":"402","attributes":{},"color":"rgb(211,227,189)","size":1.0},{"label":"","source":"pound","target":"male","id":"401","attributes":{},"color":"rgb(212,228,189)","size":1.0},{"label":"","source":"thc","target":"system","id":"305","attributes":{},"color":"rgb(217,38,37)","size":1.0},{"label":"","source":"drink","target":"protein","id":"398","attributes":{},"color":"rgb(219,232,189)","size":1.0},{"label":"","source":"long","target":"thc","id":"311","attributes":{},"color":"rgb(227,96,78)","size":1.0},{"label":"","source":"male","target":"weigh","id":"359","attributes":{},"color":"rgb(250,227,171)","size":1.0},{"label":"","source":"best","target":"marijuana","id":"408","attributes":{},"color":"rgb(203,223,188)","size":1.0},{"label":"","source":"chewing","target":"tobacco","id":"306","attributes":{},"color":"rgb(219,49,45)","size":1.0},{"label":"","source":"bench","target":"pressing","id":"439","attributes":{},"color":"rgb(157,193,186)","size":1.0},{"label":"","source":"pc","target":"muscle","id":"420","attributes":{},"color":"rgb(188,213,188)","size":1.0}],"nodes":[{"x":-194.431640625,"y":-113.3175277709961,"id":"mild","attributes":{"Modularity Class":"17","PageRank":"0.005159761486379486"},"color":"rgb(250,98,250)","size":10.0},{"x":-41.500648498535156,"y":234.1466827392578,"id":"pregnate","attributes":{"Modularity Class":"0","PageRank":"0.00485475451392438"},"color":"rgb(98,250,190)","size":10.0},{"x":-4.736161231994629,"y":-194.26824951171875,"id":"horny","attributes":{"Modularity Class":"14","PageRank":"0.0027890553966779903"},"color":"rgb(250,98,159)","size":10.0},{"x":-44.358280181884766,"y":-5.344613075256348,"id":"pass","attributes":{"Modularity Class":"14","PageRank":"0.0029866142374864483"},"color":"rgb(98,98,250)","size":20.547697067260742},{"x":227.3015594482422,"y":39.75917053222656,"id":"worst","attributes":{"Modularity Class":"24","PageRank":"0.0027890553966779903"},"color":"rgb(250,250,98)","size":10.0},{"x":67.41008758544922,"y":-72.77264404296875,"id":"high","attributes":{"Modularity Class":"2","PageRank":"0.01265302287599003"},"color":"rgb(190,250,98)","size":22.436660766601562},{"x":113.96949768066406,"y":-238.1170196533203,"id":"wat","attributes":{"Modularity Class":"4","PageRank":"0.0027890553966779903"},"color":"rgb(220,250,98)","size":17.81578826904297},{"x":221.8837127685547,"y":-124.09966278076172,"id":"tabacco","attributes":{"Modularity Class":"4","PageRank":"0.007092855678446303"},"color":"rgb(250,159,98)","size":10.0},{"x":10.676103591918945,"y":239.47410583496094,"id":"alcohol","attributes":{"Modularity Class":"18","PageRank":"0.0027890553966779903"},"color":"rgb(98,250,250)","size":10.0},{"x":-267.9208679199219,"y":106.90141296386719,"id":"boy","attributes":{"Modularity Class":"12","PageRank":"0.0035792907599118224"},"color":"rgb(250,220,98)","size":10.0},{"x":-47.724002838134766,"y":145.7635955810547,"id":"gallon","attributes":{"Modularity Class":"3","PageRank":"0.0027890553966779903"},"color":"rgb(98,190,250)","size":10.0},{"x":6.167331695556641,"y":-5.056580066680908,"id":"test","attributes":{"Modularity Class":"14","PageRank":"0.006238595661759394"},"color":"rgb(98,98,250)","size":22.436660766601562},{"x":-52.8684196472168,"y":-151.36170959472656,"id":"shakes","attributes":{"Modularity Class":"3","PageRank":"0.004431140576310243"},"color":"rgb(98,190,250)","size":10.0},{"x":-216.0561981201172,"y":-6.796286582946777,"id":"training","attributes":{"Modularity Class":"12","PageRank":"0.0031841730782949064"},"color":"rgb(250,220,98)","size":10.0},{"x":-255.16232299804688,"y":-7.135909557342529,"id":"bench","attributes":{"Modularity Class":"12","PageRank":"0.005554879167996402"},"color":"rgb(250,220,98)","size":23.885944366455078},{"x":165.69801330566406,"y":-63.973785400390625,"id":"cancer","attributes":{"Modularity Class":"4","PageRank":"0.008630517739704347"},"color":"rgb(250,159,98)","size":22.436660766601562},{"x":197.6898193359375,"y":16.032752990722656,"id":"morning","attributes":{"Modularity Class":"2","PageRank":"0.0027890553966779903"},"color":"rgb(190,250,98)","size":10.0},{"x":-31.626550674438477,"y":77.18524932861328,"id":"rid","attributes":{"Modularity Class":"12","PageRank":"0.0027890553966779903"},"color":"rgb(98,98,250)","size":17.81578826904297},{"x":185.38917541503906,"y":131.15463256835938,"id":"increase","attributes":{"Modularity Class":"1","PageRank":"0.0027890553966779903"},"color":"rgb(250,98,129)","size":20.547697067260742},{"x":40.9598503112793,"y":200.24615478515625,"id":"steroids","attributes":{"Modularity Class":"16","PageRank":"0.005159761486379486"},"color":"rgb(250,98,220)","size":10.0},{"x":53.07494354248047,"y":78.51392364501953,"id":"system","attributes":{"Modularity Class":"14","PageRank":"0.005279260226093072"},"color":"rgb(98,98,250)","size":17.81578826904297},{"x":61.03404235839844,"y":-118.42936706542969,"id":"spice","attributes":{"Modularity Class":"4","PageRank":"0.0033817319191033644"},"color":"rgb(98,98,250)","size":20.547697067260742},{"x":-189.24671936035156,"y":140.32398986816406,"id":"weigh","attributes":{"Modularity Class":"12","PageRank":"0.005861369012570804"},"color":"rgb(250,220,98)","size":10.0},{"x":-124.03055572509766,"y":95.98133087158203,"id":"mass","attributes":{"Modularity Class":"3","PageRank":"0.005885644049141646"},"color":"rgb(98,190,250)","size":10.0},{"x":-28.314638137817383,"y":-117.74501037597656,"id":"weed","attributes":{"Modularity Class":"14","PageRank":"0.01826684055040178"},"color":"rgb(250,98,159)","size":26.819761276245117},{"x":-193.46360778808594,"y":-85.82862091064453,"id":"fetish","attributes":{"Modularity Class":"3","PageRank":"0.005926585512940295"},"color":"rgb(159,250,98)","size":10.0},{"x":16.472393035888672,"y":175.47003173828125,"id":"girls","attributes":{"Modularity Class":"15","PageRank":"0.005159761486379486"},"color":"rgb(250,129,98)","size":17.81578826904297},{"x":-49.812744140625,"y":-244.23533630371094,"id":"disfunction","attributes":{"Modularity Class":"10","PageRank":"0.0039744084415287385"},"color":"rgb(129,250,98)","size":10.0},{"x":-21.769332885742188,"y":34.00339889526367,"id":"urine","attributes":{"Modularity Class":"14","PageRank":"0.014628872648932485"},"color":"rgb(98,98,250)","size":22.436660766601562},{"x":127.18780517578125,"y":-66.60494232177734,"id":"plant","attributes":{"Modularity Class":"2","PageRank":"0.0038891055603013543"},"color":"rgb(190,250,98)","size":10.0},{"x":-291.5422668457031,"y":49.457244873046875,"id":"weights","attributes":{"Modularity Class":"12","PageRank":"0.007866278346387184"},"color":"rgb(250,220,98)","size":17.81578826904297},{"x":164.69964599609375,"y":-164.8617401123047,"id":"smokeless","attributes":{"Modularity Class":"4","PageRank":"0.0027890553966779903"},"color":"rgb(98,98,250)","size":10.0},{"x":-293.5719299316406,"y":-4.707540035247803,"id":"pressing","attributes":{"Modularity Class":"12","PageRank":"0.0043628492239596245"},"color":"rgb(250,220,98)","size":10.0},{"x":23.370609283447266,"y":145.55047607421875,"id":"cherry","attributes":{"Modularity Class":"15","PageRank":"0.007174626108216692"},"color":"rgb(250,129,98)","size":10.0},{"x":-18.832908630371094,"y":-167.23338317871094,"id":"goat","attributes":{"Modularity Class":"14","PageRank":"0.005159761486379486"},"color":"rgb(250,98,159)","size":17.81578826904297},{"x":30.71221923828125,"y":-43.64316940307617,"id":"stay","attributes":{"Modularity Class":"4","PageRank":"0.006716471348673471"},"color":"rgb(98,98,250)","size":20.547697067260742},{"x":163.39920043945312,"y":20.6309757232666,"id":"seeds","attributes":{"Modularity Class":"2","PageRank":"0.008274676271840056"},"color":"rgb(190,250,98)","size":17.81578826904297},{"x":200.2749481201172,"y":-52.31544494628906,"id":"testicular","attributes":{"Modularity Class":"4","PageRank":"0.0027890553966779903"},"color":"rgb(250,159,98)","size":10.0},{"x":91.75870513916016,"y":-146.21551513671875,"id":"nutmeg","attributes":{"Modularity Class":"4","PageRank":"0.004250912300524224"},"color":"rgb(190,250,98)","size":17.81578826904297},{"x":-109.50056457519531,"y":166.75257873535156,"id":"cum","attributes":{"Modularity Class":"0","PageRank":"0.0027890553966779903"},"color":"rgb(98,250,190)","size":10.0},{"x":-133.07203674316406,"y":-14.015961647033691,"id":"fastest","attributes":{"Modularity Class":"3","PageRank":"0.0027890553966779903"},"color":"rgb(159,250,98)","size":20.547697067260742},{"x":44.41257858276367,"y":-232.1669158935547,"id":"labeled","attributes":{"Modularity Class":"4","PageRank":"0.00447812459698804"},"color":"rgb(220,250,98)","size":10.0},{"x":174.46920776367188,"y":-213.855224609375,"id":"hair","attributes":{"Modularity Class":"13","PageRank":"0.005159761486379486"},"color":"rgb(98,250,220)","size":10.0},{"x":-49.909690856933594,"y":53.8620719909668,"id":"lose","attributes":{"Modularity Class":"3","PageRank":"0.0027890553966779903"},"color":"rgb(98,190,250)","size":10.0},{"x":94.18187713623047,"y":137.97256469726562,"id":"smaller","attributes":{"Modularity Class":"1","PageRank":"0.005818650883721302"},"color":"rgb(250,98,129)","size":10.0},{"x":45.41611862182617,"y":-181.4295654296875,"id":"k2","attributes":{"Modularity Class":"4","PageRank":"0.004250912300524224"},"color":"rgb(98,98,250)","size":17.81578826904297},{"x":12.21924114227295,"y":31.666637420654297,"id":"detectable","attributes":{"Modularity Class":"14","PageRank":"0.0027890553966779903"},"color":"rgb(98,98,250)","size":10.0},{"x":-88.21591186523438,"y":160.3581085205078,"id":"pregnet","attributes":{"Modularity Class":"0","PageRank":"0.00485475451392438"},"color":"rgb(98,250,190)","size":10.0},{"x":60.439517974853516,"y":-211.78677368164062,"id":"died","attributes":{"Modularity Class":"4","PageRank":"0.0027890553966779903"},"color":"rgb(98,98,250)","size":10.0},{"x":-146.89903259277344,"y":-130.4429473876953,"id":"drink","attributes":{"Modularity Class":"3","PageRank":"0.0027890553966779903"},"color":"rgb(98,190,250)","size":10.0},{"x":68.24920654296875,"y":201.05650329589844,"id":"white","attributes":{"Modularity Class":"25","PageRank":"0.0027890553966779903"},"color":"rgb(98,159,250)","size":10.0},{"x":-4.8752055168151855,"y":150.31175231933594,"id":"stunt","attributes":{"Modularity Class":"3","PageRank":"0.0027890553966779903"},"color":"rgb(98,190,250)","size":10.0},{"x":192.78854370117188,"y":46.61455154418945,"id":"glory","attributes":{"Modularity Class":"2","PageRank":"0.005159761486379486"},"color":"rgb(190,250,98)","size":17.81578826904297},{"x":62.45123291015625,"y":-37.44913864135742,"id":"good","attributes":{"Modularity Class":"2","PageRank":"0.0038891055603013543"},"color":"rgb(190,250,98)","size":10.0},{"x":89.11302947998047,"y":68.18975067138672,"id":"will","attributes":{"Modularity Class":"14","PageRank":"0.005159761486379486"},"color":"rgb(98,98,250)","size":17.81578826904297},{"x":-225.03700256347656,"y":-30.722002029418945,"id":"pressed","attributes":{"Modularity Class":"12","PageRank":"0.0043628492239596245"},"color":"rgb(250,220,98)","size":10.0},{"x":195.0836944580078,"y":-171.9822540283203,"id":"papules","attributes":{"Modularity Class":"22","PageRank":"0.005159761486379486"},"color":"rgb(220,98,250)","size":10.0},{"x":55.229984283447266,"y":-16.968605041503906,"id":"medical","attributes":{"Modularity Class":"2","PageRank":"0.0027890553966779903"},"color":"rgb(190,250,98)","size":10.0},{"x":-75.35806274414062,"y":131.5311279296875,"id":"milk","attributes":{"Modularity Class":"3","PageRank":"0.008256350138843143"},"color":"rgb(98,190,250)","size":17.81578826904297},{"x":-68.2742919921875,"y":-112.12777709960938,"id":"cost","attributes":{"Modularity Class":"14","PageRank":"0.010552976043677819"},"color":"rgb(250,98,159)","size":10.0},{"x":-104.51237487792969,"y":245.62203979492188,"id":"sex","attributes":{"Modularity Class":"0","PageRank":"0.0027890553966779903"},"color":"rgb(98,250,190)","size":10.0},{"x":132.71803283691406,"y":161.64552307128906,"id":"penis","attributes":{"Modularity Class":"1","PageRank":"0.021393546922604274"},"color":"rgb(250,98,129)","size":29.30483627319336},{"x":136.3909454345703,"y":-204.83958435058594,"id":"effects","attributes":{"Modularity Class":"4","PageRank":"0.0039744084415287385"},"color":"rgb(220,250,98)","size":17.81578826904297},{"x":-65.95913696289062,"y":-133.8596954345703,"id":"type","attributes":{"Modularity Class":"14","PageRank":"0.0027890553966779903"},"color":"rgb(250,98,159)","size":10.0},{"x":177.84548950195312,"y":-18.46217155456543,"id":"bad","attributes":{"Modularity Class":"2","PageRank":"0.006259811650002851"},"color":"rgb(190,250,98)","size":17.81578826904297},{"x":-272.8356628417969,"y":-41.660640716552734,"id":"max","attributes":{"Modularity Class":"12","PageRank":"0.0027890553966779903"},"color":"rgb(250,220,98)","size":10.0},{"x":-204.68829345703125,"y":30.606462478637695,"id":"weight","attributes":{"Modularity Class":"12","PageRank":"0.0027890553966779903"},"color":"rgb(250,220,98)","size":25.05169677734375},{"x":196.80258178710938,"y":-100.70486450195312,"id":"chewing","attributes":{"Modularity Class":"4","PageRank":"0.010124863754441533"},"color":"rgb(250,159,98)","size":20.547697067260742},{"x":228.72874450683594,"y":114.7160873413086,"id":"higher","attributes":{"Modularity Class":"1","PageRank":"0.007745841023907134"},"color":"rgb(250,98,129)","size":10.0},{"x":-166.83285522460938,"y":-113.0099105834961,"id":"ejaculation","attributes":{"Modularity Class":"21","PageRank":"0.005159761486379486"},"color":"rgb(250,98,98)","size":10.0},{"x":89.8050765991211,"y":-190.12725830078125,"id":"smoking","attributes":{"Modularity Class":"4","PageRank":"0.005159761486379486"},"color":"rgb(98,98,250)","size":22.436660766601562},{"x":158.8470458984375,"y":200.0041046142578,"id":"enlarge","attributes":{"Modularity Class":"1","PageRank":"0.0027890553966779903"},"color":"rgb(250,98,129)","size":10.0},{"x":-124.20608520507812,"y":-88.3266830444336,"id":"egg","attributes":{"Modularity Class":"3","PageRank":"0.004431140576310243"},"color":"rgb(98,190,250)","size":10.0},{"x":238.0147247314453,"y":-91.87310028076172,"id":"jock","attributes":{"Modularity Class":"5","PageRank":"0.0027890553966779903"},"color":"rgb(98,220,250)","size":10.0},{"x":-64.65223693847656,"y":-31.4664249420166,"id":"ab","attributes":{"Modularity Class":"3","PageRank":"0.0029866142374864483"},"color":"rgb(98,190,250)","size":10.0},{"x":251.560791015625,"y":-63.86497497558594,"id":"itch","attributes":{"Modularity Class":"5","PageRank":"0.006345114531230234"},"color":"rgb(98,220,250)","size":17.81578826904297},{"x":221.08567810058594,"y":84.57969665527344,"id":"jump","attributes":{"Modularity Class":"1","PageRank":"0.005831383026991889"},"color":"rgb(250,98,129)","size":17.81578826904297},{"x":-82.28426361083984,"y":252.6653594970703,"id":"pregnent","attributes":{"Modularity Class":"0","PageRank":"0.00485475451392438"},"color":"rgb(98,250,190)","size":10.0},{"x":-20.604867935180664,"y":-255.1872100830078,"id":"erectile","attributes":{"Modularity Class":"10","PageRank":"0.0027890553966779903"},"color":"rgb(129,250,98)","size":17.81578826904297},{"x":-148.81399536132812,"y":43.36503601074219,"id":"man","attributes":{"Modularity Class":"12","PageRank":"0.00886526357705887"},"color":"rgb(250,220,98)","size":23.885944366455078},{"x":181.51258850097656,"y":88.50122833251953,"id":"vertical","attributes":{"Modularity Class":"1","PageRank":"0.0035792907599118224"},"color":"rgb(250,98,129)","size":17.81578826904297},{"x":-127.43842315673828,"y":-160.83302307128906,"id":"shake","attributes":{"Modularity Class":"3","PageRank":"0.004431140576310243"},"color":"rgb(98,190,250)","size":10.0},{"x":107.08853149414062,"y":-104.70828247070312,"id":"long","attributes":{"Modularity Class":"4","PageRank":"0.0027890553966779903"},"color":"rgb(98,98,250)","size":22.436660766601562},{"x":-114.08102416992188,"y":125.37522888183594,"id":"fast","attributes":{"Modularity Class":"12","PageRank":"0.005885644049141646"},"color":"rgb(250,220,98)","size":17.81578826904297},{"x":-141.50392150878906,"y":-104.62376403808594,"id":"powder","attributes":{"Modularity Class":"3","PageRank":"0.004431140576310243"},"color":"rgb(98,190,250)","size":10.0},{"x":-32.640804290771484,"y":213.25184631347656,"id":"odds","attributes":{"Modularity Class":"0","PageRank":"0.0027890553966779903"},"color":"rgb(98,250,190)","size":10.0},{"x":169.47341918945312,"y":-191.70448303222656,"id":"facial","attributes":{"Modularity Class":"13","PageRank":"0.0027890553966779903"},"color":"rgb(98,250,220)","size":10.0},{"x":-40.54331970214844,"y":114.53150939941406,"id":"growth","attributes":{"Modularity Class":"3","PageRank":"0.008256350138843143"},"color":"rgb(98,190,250)","size":17.81578826904297},{"x":-66.51840209960938,"y":-52.86567687988281,"id":"kill","attributes":{"Modularity Class":"3","PageRank":"0.0029866142374864483"},"color":"rgb(98,190,250)","size":10.0},{"x":-7.7668986320495605,"y":200.47515869140625,"id":"magic","attributes":{"Modularity Class":"6","PageRank":"0.0027890553966779903"},"color":"rgb(98,250,98)","size":10.0},{"x":90.13601684570312,"y":184.1322479248047,"id":"larger","attributes":{"Modularity Class":"1","PageRank":"0.005818650883721302"},"color":"rgb(250,98,129)","size":10.0},{"x":2.2553861141204834,"y":116.92654418945312,"id":"muscles","attributes":{"Modularity Class":"2","PageRank":"0.007436499534725388"},"color":"rgb(250,98,129)","size":20.547697067260742},{"x":189.5630645751953,"y":-142.09588623046875,"id":"chew","attributes":{"Modularity Class":"4","PageRank":"0.0027890553966779903"},"color":"rgb(98,98,250)","size":10.0},{"x":-34.56256103515625,"y":190.781494140625,"id":"pregant","attributes":{"Modularity Class":"0","PageRank":"0.00485475451392438"},"color":"rgb(98,250,190)","size":10.0},{"x":-189.54127502441406,"y":-157.9066925048828,"id":"levels","attributes":{"Modularity Class":"23","PageRank":"0.005159761486379486"},"color":"rgb(250,98,190)","size":10.0},{"x":246.40541076660156,"y":51.94493865966797,"id":"die","attributes":{"Modularity Class":"24","PageRank":"0.005159761486379486"},"color":"rgb(250,250,98)","size":10.0},{"x":-59.4741096496582,"y":248.41485595703125,"id":"dream","attributes":{"Modularity Class":"0","PageRank":"0.0027890553966779903"},"color":"rgb(98,250,190)","size":10.0},{"x":8.059678077697754,"y":-242.8345947265625,"id":"dysfunction","attributes":{"Modularity Class":"10","PageRank":"0.0039744084415287385"},"color":"rgb(129,250,98)","size":10.0},{"x":-247.98617553710938,"y":134.86514282226562,"id":"year","attributes":{"Modularity Class":"12","PageRank":"0.0027890553966779903"},"color":"rgb(250,220,98)","size":20.547697067260742},{"x":-101.18524169921875,"y":-86.02542877197266,"id":"routine","attributes":{"Modularity Class":"3","PageRank":"0.0039744084415287385"},"color":"rgb(159,250,98)","size":10.0},{"x":53.64668273925781,"y":108.08460235595703,"id":"help","attributes":{"Modularity Class":"3","PageRank":"0.0027890553966779903"},"color":"rgb(250,98,129)","size":10.0},{"x":-142.5367431640625,"y":-204.9654541015625,"id":"sperm","attributes":{"Modularity Class":"26","PageRank":"0.005159761486379486"},"color":"rgb(98,250,129)","size":10.0},{"x":249.54949951171875,"y":-24.235424041748047,"id":"balls","attributes":{"Modularity Class":"5","PageRank":"0.0027890553966779903"},"color":"rgb(98,220,250)","size":17.81578826904297},{"x":140.3236083984375,"y":-88.7997817993164,"id":"mouth","attributes":{"Modularity Class":"4","PageRank":"0.0027890553966779903"},"color":"rgb(250,159,98)","size":10.0},{"x":-212.0675811767578,"y":141.82984924316406,"id":"enhancement","attributes":{"Modularity Class":"12","PageRank":"0.005861369012570804"},"color":"rgb(250,220,98)","size":10.0},{"x":-252.3102264404297,"y":43.47203826904297,"id":"lifting","attributes":{"Modularity Class":"12","PageRank":"0.0031841730782949064"},"color":"rgb(250,220,98)","size":17.81578826904297},{"x":-127.20355224609375,"y":207.04080200195312,"id":"pregnat","attributes":{"Modularity Class":"0","PageRank":"0.00485475451392438"},"color":"rgb(98,250,190)","size":10.0},{"x":-55.90776443481445,"y":-181.67987060546875,"id":"dose","attributes":{"Modularity Class":"14","PageRank":"0.005159761486379486"},"color":"rgb(250,98,159)","size":17.81578826904297},{"x":61.61582946777344,"y":222.74879455566406,"id":"widow","attributes":{"Modularity Class":"25","PageRank":"0.005159761486379486"},"color":"rgb(98,159,250)","size":10.0},{"x":72.81353759765625,"y":-252.13009643554688,"id":"pill","attributes":{"Modularity Class":"4","PageRank":"0.0039744084415287385"},"color":"rgb(220,250,98)","size":20.547697067260742},{"x":12.354718208312988,"y":210.77073669433594,"id":"mushrooms","attributes":{"Modularity Class":"6","PageRank":"0.005159761486379486"},"color":"rgb(98,250,98)","size":10.0},{"x":156.04345703125,"y":57.006370544433594,"id":"upper","attributes":{"Modularity Class":"14","PageRank":"0.0027890553966779903"},"color":"rgb(98,98,250)","size":10.0},{"x":-97.4444580078125,"y":-165.9524383544922,"id":"whey","attributes":{"Modularity Class":"3","PageRank":"0.0027890553966779903"},"color":"rgb(98,190,250)","size":10.0},{"x":39.023075103759766,"y":-259.30126953125,"id":"code","attributes":{"Modularity Class":"4","PageRank":"0.00447812459698804"},"color":"rgb(220,250,98)","size":10.0},{"x":-156.02113342285156,"y":129.24966430664062,"id":"average","attributes":{"Modularity Class":"12","PageRank":"0.007793350973494989"},"color":"rgb(250,220,98)","size":20.547697067260742},{"x":20.40022850036621,"y":-207.30282592773438,"id":"vagina","attributes":{"Modularity Class":"7","PageRank":"0.005159761486379486"},"color":"rgb(190,98,250)","size":10.0},{"x":-45.1361198425293,"y":171.09005737304688,"id":"misses","attributes":{"Modularity Class":"0","PageRank":"0.00485475451392438"},"color":"rgb(98,250,190)","size":10.0},{"x":104.20457458496094,"y":-69.81293487548828,"id":"overdose","attributes":{"Modularity Class":"2","PageRank":"0.0027890553966779903"},"color":"rgb(190,250,98)","size":10.0},{"x":-109.24925231933594,"y":-207.40676879882812,"id":"pregnant","attributes":{"Modularity Class":"8","PageRank":"0.005159761486379486"},"color":"rgb(98,250,159)","size":10.0},{"x":-164.4912872314453,"y":-198.80197143554688,"id":"donate","attributes":{"Modularity Class":"26","PageRank":"0.0027890553966779903"},"color":"rgb(98,250,129)","size":10.0},{"x":-246.74383544921875,"y":-45.12704849243164,"id":"press","attributes":{"Modularity Class":"12","PageRank":"0.0043628492239596245"},"color":"rgb(250,220,98)","size":10.0},{"x":219.57919311523438,"y":-32.902652740478516,"id":"hurt","attributes":{"Modularity Class":"5","PageRank":"0.0039744084415287385"},"color":"rgb(98,220,250)","size":10.0},{"x":51.17116928100586,"y":180.01144409179688,"id":"anabolic","attributes":{"Modularity Class":"16","PageRank":"0.0027890553966779903"},"color":"rgb(250,98,220)","size":10.0},{"x":102.27803039550781,"y":229.99276733398438,"id":"surgery","attributes":{"Modularity Class":"1","PageRank":"0.0077371978020541856"},"color":"rgb(250,98,129)","size":10.0},{"x":-244.96820068359375,"y":88.34151458740234,"id":"5","attributes":{"Modularity Class":"12","PageRank":"0.005861369012570804"},"color":"rgb(250,220,98)","size":10.0},{"x":-161.81375122070312,"y":7.769196510314941,"id":"boobs","attributes":{"Modularity Class":"12","PageRank":"0.010326942392825427"},"color":"rgb(250,220,98)","size":10.0},{"x":106.28231048583984,"y":200.07762145996094,"id":"head","attributes":{"Modularity Class":"1","PageRank":"0.0027890553966779903"},"color":"rgb(250,98,129)","size":10.0},{"x":-83.20624542236328,"y":78.84285736083984,"id":"muscle","attributes":{"Modularity Class":"3","PageRank":"0.01821929305751934"},"color":"rgb(98,190,250)","size":28.561494827270508},{"x":-79.63520812988281,"y":205.68112182617188,"id":"girl","attributes":{"Modularity Class":"0","PageRank":"0.017013291934886966"},"color":"rgb(98,250,190)","size":29.30483627319336},{"x":-75.13612365722656,"y":-215.30201721191406,"id":"work","attributes":{"Modularity Class":"9","PageRank":"0.005159761486379486"},"color":"rgb(250,190,98)","size":10.0},{"x":59.699947357177734,"y":143.15333557128906,"id":"bigger","attributes":{"Modularity Class":"2","PageRank":"0.016814713708810592"},"color":"rgb(250,98,129)","size":20.547697067260742},{"x":-0.017952969297766685,"y":-217.07632446289062,"id":"deep","attributes":{"Modularity Class":"7","PageRank":"0.0027890553966779903"},"color":"rgb(190,98,250)","size":10.0},{"x":117.04560089111328,"y":17.974853515625,"id":"card","attributes":{"Modularity Class":"2","PageRank":"0.0038891055603013543"},"color":"rgb(190,250,98)","size":10.0},{"x":127.32943725585938,"y":45.63483810424805,"id":"body","attributes":{"Modularity Class":"14","PageRank":"0.007649966315794569"},"color":"rgb(98,98,250)","size":17.81578826904297},{"x":-274.0476989746094,"y":75.2950439453125,"id":"lift","attributes":{"Modularity Class":"12","PageRank":"0.0027890553966779903"},"color":"rgb(250,220,98)","size":10.0},{"x":-14.472092628479004,"y":172.107177734375,"id":"pop","attributes":{"Modularity Class":"15","PageRank":"0.0027890553966779903"},"color":"rgb(250,129,98)","size":10.0},{"x":54.105438232421875,"y":27.66923713684082,"id":"thc","attributes":{"Modularity Class":"14","PageRank":"0.017578997167037348"},"color":"rgb(98,98,250)","size":28.968612670898438},{"x":188.14068603515625,"y":177.0328826904297,"id":"size","attributes":{"Modularity Class":"1","PageRank":"0.006608886246955134"},"color":"rgb(250,98,129)","size":20.547697067260742},{"x":-126.00685119628906,"y":73.5413818359375,"id":"pc","attributes":{"Modularity Class":"3","PageRank":"0.0027890553966779903"},"color":"rgb(98,190,250)","size":10.0},{"x":-229.80380249023438,"y":67.02703094482422,"id":"adult","attributes":{"Modularity Class":"12","PageRank":"0.0027890553966779903"},"color":"rgb(250,220,98)","size":10.0},{"x":-106.13027954101562,"y":-125.87066650390625,"id":"protein","attributes":{"Modularity Class":"3","PageRank":"0.00772802641688944"},"color":"rgb(98,190,250)","size":26.01386260986328},{"x":-155.66725158691406,"y":87.73077392578125,"id":"pound","attributes":{"Modularity Class":"12","PageRank":"0.0027890553966779903"},"color":"rgb(250,220,98)","size":17.81578826904297},{"x":-65.83628845214844,"y":28.9528865814209,"id":"piss","attributes":{"Modularity Class":"14","PageRank":"0.004058361134105288"},"color":"rgb(98,98,250)","size":17.81578826904297},{"x":12.961151123046875,"y":-178.2968292236328,"id":"dmt","attributes":{"Modularity Class":"4","PageRank":"0.009620384683206296"},"color":"rgb(98,98,250)","size":10.0},{"x":22.548267364501953,"y":-91.77816772460938,"id":"smoke","attributes":{"Modularity Class":"2","PageRank":"0.011653026207301184"},"color":"rgb(190,250,98)","size":22.436660766601562},{"x":207.20632934570312,"y":-8.983050346374512,"id":"creatine","attributes":{"Modularity Class":"2","PageRank":"0.0027890553966779903"},"color":"rgb(190,250,98)","size":10.0},{"x":-24.099830627441406,"y":140.09999084472656,"id":"chest","attributes":{"Modularity Class":"2","PageRank":"0.0027890553966779903"},"color":"rgb(250,98,129)","size":10.0},{"x":32.20542907714844,"y":232.07574462890625,"id":"content","attributes":{"Modularity Class":"18","PageRank":"0.005159761486379486"},"color":"rgb(98,250,250)","size":10.0},{"x":-74.42566680908203,"y":-154.54873657226562,"id":"ounce","attributes":{"Modularity Class":"14","PageRank":"0.0027890553966779903"},"color":"rgb(250,98,159)","size":10.0},{"x":-120.69872283935547,"y":229.01339721679688,"id":"chance","attributes":{"Modularity Class":"0","PageRank":"0.0027890553966779903"},"color":"rgb(98,250,190)","size":10.0},{"x":-228.57313537597656,"y":163.6431427001953,"id":"guy","attributes":{"Modularity Class":"12","PageRank":"0.0035792907599118224"},"color":"rgb(250,220,98)","size":10.0},{"x":-149.46319580078125,"y":-175.21852111816406,"id":"ball","attributes":{"Modularity Class":"20","PageRank":"0.0027890553966779903"},"color":"rgb(98,129,250)","size":10.0},{"x":213.7162322998047,"y":-158.90684509277344,"id":"penile","attributes":{"Modularity Class":"22","PageRank":"0.0027890553966779903"},"color":"rgb(220,98,250)","size":10.0},{"x":149.6248779296875,"y":-31.896652221679688,"id":"illegal","attributes":{"Modularity Class":"2","PageRank":"0.0038891055603013543"},"color":"rgb(190,250,98)","size":10.0},{"x":-157.97540283203125,"y":-154.30567932128906,"id":"sack","attributes":{"Modularity Class":"20","PageRank":"0.005159761486379486"},"color":"rgb(98,129,250)","size":10.0},{"x":150.4775390625,"y":119.26641845703125,"id":"skin","attributes":{"Modularity Class":"1","PageRank":"0.0027890553966779903"},"color":"rgb(250,98,129)","size":10.0},{"x":-90.21635437011719,"y":-232.24180603027344,"id":"extenze","attributes":{"Modularity Class":"9","PageRank":"0.0027890553966779903"},"color":"rgb(250,190,98)","size":10.0},{"x":95.78231811523438,"y":18.145898818969727,"id":"kind","attributes":{"Modularity Class":"2","PageRank":"0.0027890553966779903"},"color":"rgb(190,250,98)","size":10.0},{"x":148.52813720703125,"y":-9.57700252532959,"id":"strain","attributes":{"Modularity Class":"2","PageRank":"0.0027890553966779903"},"color":"rgb(190,250,98)","size":10.0},{"x":224.84756469726562,"y":11.269991874694824,"id":"street","attributes":{"Modularity Class":"19","PageRank":"0.0027890553966779903"},"color":"rgb(129,98,250)","size":10.0},{"x":131.9039306640625,"y":219.5123291015625,"id":"enlargement","attributes":{"Modularity Class":"1","PageRank":"0.005818650883721302"},"color":"rgb(250,98,129)","size":17.81578826904297},{"x":246.8051300048828,"y":17.010143280029297,"id":"price","attributes":{"Modularity Class":"19","PageRank":"0.005159761486379486"},"color":"rgb(129,98,250)","size":10.0},{"x":-180.0377197265625,"y":-137.30001831054688,"id":"testosterone","attributes":{"Modularity Class":"23","PageRank":"0.0027890553966779903"},"color":"rgb(250,98,190)","size":10.0},{"x":31.014131546020508,"y":98.21714782714844,"id":"clean","attributes":{"Modularity Class":"14","PageRank":"0.0027890553966779903"},"color":"rgb(98,98,250)","size":10.0},{"x":10.618556022644043,"y":69.53094482421875,"id":"build","attributes":{"Modularity Class":"3","PageRank":"0.005357320327187944"},"color":"rgb(250,98,129)","size":22.436660766601562},{"x":-122.69640350341797,"y":184.86512756347656,"id":"chances","attributes":{"Modularity Class":"0","PageRank":"0.0027890553966779903"},"color":"rgb(98,250,190)","size":10.0},{"x":-184.6673583984375,"y":-25.758678436279297,"id":"6","attributes":{"Modularity Class":"3","PageRank":"0.0031841730782949064"},"color":"rgb(159,250,98)","size":22.436660766601562},{"x":-27.563140869140625,"y":-204.947021484375,"id":"aids","attributes":{"Modularity Class":"11","PageRank":"0.005159761486379486"},"color":"rgb(159,98,250)","size":10.0},{"x":84.53656768798828,"y":107.54228210449219,"id":"dick","attributes":{"Modularity Class":"2","PageRank":"0.005500723254575858"},"color":"rgb(250,98,129)","size":17.81578826904297},{"x":-164.9916534423828,"y":-90.64685821533203,"id":"premature","attributes":{"Modularity Class":"21","PageRank":"0.0027890553966779903"},"color":"rgb(250,98,98)","size":10.0},{"x":-85.8844985961914,"y":-189.2137451171875,"id":"lethal","attributes":{"Modularity Class":"14","PageRank":"0.0027890553966779903"},"color":"rgb(250,98,159)","size":10.0},{"x":-148.32081604003906,"y":-57.49789047241211,"id":"pack","attributes":{"Modularity Class":"3","PageRank":"0.004481463046581055"},"color":"rgb(159,250,98)","size":20.547697067260742},{"x":35.70228576660156,"y":119.65161895751953,"id":"tall","attributes":{"Modularity Class":"14","PageRank":"0.0027890553966779903"},"color":"rgb(98,98,250)","size":10.0},{"x":-216.78872680664062,"y":-109.53730010986328,"id":"black","attributes":{"Modularity Class":"17","PageRank":"0.0027890553966779903"},"color":"rgb(250,98,250)","size":10.0},{"x":-71.25988006591797,"y":-82.49478149414062,"id":"workout","attributes":{"Modularity Class":"3","PageRank":"0.0027890553966779903"},"color":"rgb(159,250,98)","size":17.81578826904297},{"x":127.21997833251953,"y":-165.50840759277344,"id":"lsd","attributes":{"Modularity Class":"4","PageRank":"0.006759870319723463"},"color":"rgb(220,250,98)","size":17.81578826904297},{"x":-214.14051818847656,"y":-62.44617462158203,"id":"foot","attributes":{"Modularity Class":"3","PageRank":"0.0036912276833472226"},"color":"rgb(159,250,98)","size":17.81578826904297},{"x":-46.72499084472656,"y":-216.77699279785156,"id":"cure","attributes":{"Modularity Class":"11","PageRank":"0.0027890553966779903"},"color":"rgb(159,98,250)","size":10.0},{"x":-116.35054779052734,"y":-185.9048309326172,"id":"girlfriend","attributes":{"Modularity Class":"8","PageRank":"0.0027890553966779903"},"color":"rgb(98,250,159)","size":10.0},{"x":56.19426345825195,"y":-151.24789428710938,"id":"cigar","attributes":{"Modularity Class":"2","PageRank":"0.007741871325553869"},"color":"rgb(190,250,98)","size":10.0},{"x":111.69625854492188,"y":122.41183471679688,"id":"bumps","attributes":{"Modularity Class":"1","PageRank":"0.0027890553966779903"},"color":"rgb(250,98,129)","size":10.0},{"x":104.58333587646484,"y":-25.28693389892578,"id":"marijuana","attributes":{"Modularity Class":"2","PageRank":"0.01423711130672737"},"color":"rgb(190,250,98)","size":30.0},{"x":-101.6751708984375,"y":-50.56838607788086,"id":"abs","attributes":{"Modularity Class":"3","PageRank":"0.008771354302445735"},"color":"rgb(159,250,98)","size":22.436660766601562},{"x":-104.68685150146484,"y":32.725154876708984,"id":"building","attributes":{"Modularity Class":"3","PageRank":"0.005885644049141646"},"color":"rgb(98,190,250)","size":17.81578826904297},{"x":97.19306182861328,"y":39.506710052490234,"id":"stand","attributes":{"Modularity Class":"14","PageRank":"0.005279260226093072"},"color":"rgb(98,98,250)","size":10.0},{"x":136.10299682617188,"y":8.298371315002441,"id":"legal","attributes":{"Modularity Class":"2","PageRank":"0.0038891055603013543"},"color":"rgb(190,250,98)","size":10.0},{"x":-23.687557220458984,"y":-54.40874481201172,"id":"best","attributes":{"Modularity Class":"3","PageRank":"0.0027890553966779903"},"color":"rgb(98,190,250)","size":28.968612670898438},{"x":-182.49801635742188,"y":-62.38597106933594,"id":"feet","attributes":{"Modularity Class":"3","PageRank":"0.0036912276833472226"},"color":"rgb(159,250,98)","size":10.0},{"x":-88.76383209228516,"y":-5.560229778289795,"id":"gain","attributes":{"Modularity Class":"3","PageRank":"0.0037768496007202805"},"color":"rgb(98,190,250)","size":20.547697067260742},{"x":-65.5595703125,"y":161.969482421875,"id":"friend","attributes":{"Modularity Class":"0","PageRank":"0.00485475451392438"},"color":"rgb(98,250,190)","size":10.0},{"x":126.99784851074219,"y":89.2571792602539,"id":"ur","attributes":{"Modularity Class":"2","PageRank":"0.006379310389716436"},"color":"rgb(250,98,129)","size":22.436660766601562},{"x":-204.1614532470703,"y":99.83048248291016,"id":"male","attributes":{"Modularity Class":"12","PageRank":"0.01084085198514345"},"color":"rgb(250,220,98)","size":26.819761276245117},{"x":20.868324279785156,"y":-143.05062866210938,"id":"drug","attributes":{"Modularity Class":"4","PageRank":"0.008037367906071187"},"color":"rgb(98,98,250)","size":22.436660766601562},{"x":153.707275390625,"y":-128.07659912109375,"id":"tobacco","attributes":{"Modularity Class":"4","PageRank":"0.013888801284120903"},"color":"rgb(98,98,250)","size":23.885944366455078},{"x":87.82482147216797,"y":161.85951232910156,"id":"grow","attributes":{"Modularity Class":"1","PageRank":"0.005818650883721302"},"color":"rgb(250,98,129)","size":10.0}]}
