# Supplementary material for: Finding the Patient’s Voice Using Big Data: Analysis of Users’ Health-Related Concerns in the ChaCha Question-and-Answer Service (2009–2012)
Source: J Med Internet Res. 2016 Mar 9;18(3):e44. doi: 10.2196/jmir.5033 (PMC4805858; doi:10.2196/jmir.5033)
Supplement: Multimedia Appendix 1 [file jmir_v18i3e44_app1.zip › male/js/excanvas.js]

document.createElement("canvas").getContext||function(){function S(){return this.context_||(this.context_=new z(this))}function T(a,b,c){var g=J.call(arguments,2);return function(){return a.apply(b,g.concat(J.call(arguments)))}}function K(a){return(""+a).replace(/&/g,"&amp;").replace(/"/g,"&quot;")}function L(a){a.namespaces.g_vml_||a.namespaces.add("g_vml_","urn:schemas-microsoft-com:vml","#default#VML");a.namespaces.g_o_||a.namespaces.add("g_o_","urn:schemas-microsoft-com:office:office","#default#VML");
a.styleSheets.ex_canvas_||(a=a.createStyleSheet(),a.owningElement.id="ex_canvas_",a.cssText="canvas{display:inline-block;overflow:hidden;text-align:left;width:300px;height:150px}")}function U(a){var b=a.srcElement;switch(a.propertyName){case "width":b.getContext().clearRect();b.style.width=b.attributes.width.nodeValue+"px";b.firstChild.style.width=b.clientWidth+"px";break;case "height":b.getContext().clearRect(),b.style.height=b.attributes.height.nodeValue+"px",b.firstChild.style.height=b.clientHeight+
"px"}}function V(a){a=a.srcElement;a.firstChild&&(a.firstChild.style.width=a.clientWidth+"px",a.firstChild.style.height=a.clientHeight+"px")}function A(){return[[1,0,0],[0,1,0],[0,0,1]]}function q(a,b){for(var c=A(),g=0;3>g;g++)for(var e=0;3>e;e++){for(var f=0,d=0;3>d;d++)f+=a[g][d]*b[d][e];c[g][e]=f}return c}function M(a,b){b.fillStyle=a.fillStyle;b.lineCap=a.lineCap;b.lineJoin=a.lineJoin;b.lineWidth=a.lineWidth;b.miterLimit=a.miterLimit;b.shadowBlur=a.shadowBlur;b.shadowColor=a.shadowColor;b.shadowOffsetX=
a.shadowOffsetX;b.shadowOffsetY=a.shadowOffsetY;b.strokeStyle=a.strokeStyle;b.globalAlpha=a.globalAlpha;b.font=a.font;b.textAlign=a.textAlign;b.textBaseline=a.textBaseline;b.arcScaleX_=a.arcScaleX_;b.arcScaleY_=a.arcScaleY_;b.lineScale_=a.lineScale_}function N(a){var b=a.indexOf("(",3),c=a.indexOf(")",b+1),b=a.substring(b+1,c).split(",");if(4!=b.length||"a"!=a.charAt(3))b[3]=1;return b}function B(a,b,c){return Math.min(c,Math.max(b,a))}function C(a,b,c){0>c&&c++;1<c&&c--;return 1>6*c?a+6*(b-a)*c:
1>2*c?b:2>3*c?a+6*(b-a)*(2/3-c):a}function D(a){if(a in E)return E[a];var b,c=1,a=""+a;if("#"==a.charAt(0))b=a;else if(/^rgb/.test(a)){c=N(a);b="#";for(var g,e=0;3>e;e++)g=-1!=c[e].indexOf("%")?Math.floor(255*(parseFloat(c[e])/100)):+c[e],b+=s[B(g,0,255)];c=+c[3]}else if(/^hsl/.test(a)){e=c=N(a);b=parseFloat(e[0])/360%360;0>b&&b++;g=B(parseFloat(e[1])/100,0,1);e=B(parseFloat(e[2])/100,0,1);if(0==g)g=e=b=e;else{var f=0.5>e?e*(1+g):e+g-e*g,d=2*e-f;g=C(d,f,b+1/3);e=C(d,f,b);b=C(d,f,b-1/3)}b="#"+s[Math.floor(255*
g)]+s[Math.floor(255*e)]+s[Math.floor(255*b)];c=c[3]}else b=W[a]||a;return E[a]={color:b,alpha:c}}function z(a){this.m_=A();this.mStack_=[];this.aStack_=[];this.currentPath_=[];this.fillStyle=this.strokeStyle="#000";this.lineWidth=1;this.lineJoin="miter";this.lineCap="butt";this.miterLimit=1*n;this.globalAlpha=1;this.font="10px sans-serif";this.textAlign="left";this.textBaseline="alphabetic";this.canvas=a;var b="width:"+a.clientWidth+"px;height:"+a.clientHeight+"px;overflow:hidden;position:absolute",
c=a.ownerDocument.createElement("div");c.style.cssText=b;a.appendChild(c);b=c.cloneNode(!1);b.style.backgroundColor="red";b.style.filter="alpha(opacity=0)";a.appendChild(b);this.element_=c;this.lineScale_=this.arcScaleY_=this.arcScaleX_=1}function O(a,b,c,g){a.currentPath_.push({type:"bezierCurveTo",cp1x:b.x,cp1y:b.y,cp2x:c.x,cp2y:c.y,x:g.x,y:g.y});a.currentX_=g.x;a.currentY_=g.y}function P(a,b){var c=D(a.strokeStyle),g=c.color,c=c.alpha*a.globalAlpha,e=a.lineScale_*a.lineWidth;1>e&&(c*=e);b.push("<g_vml_:stroke",
' opacity="',c,'"',' joinstyle="',a.lineJoin,'"',' miterlimit="',a.miterLimit,'"',' endcap="',X[a.lineCap]||"square",'"',' weight="',e,'px"',' color="',g,'" />')}function Q(a,b,c,g){var e=a.fillStyle,f=a.arcScaleX_,d=a.arcScaleY_,h=g.x-c.x,l=g.y-c.y;if(e instanceof t){var i=0,j=g=0,r=0,k=1;if("gradient"==e.type_){var i=e.x1_/f,c=e.y1_/d,m=p(a,e.x0_/f,e.y0_/d),i=p(a,i,c),i=180*Math.atan2(i.x-m.x,i.y-m.y)/Math.PI;0>i&&(i+=360);1.0E-6>i&&(i=0)}else m=p(a,e.x0_,e.y0_),g=(m.x-c.x)/h,j=(m.y-c.y)/l,h/=f*
n,l/=d*n,k=u.max(h,l),r=2*e.r0_/k,k=2*e.r1_/k-r;f=e.colors_;f.sort(function(a,b){return a.offset-b.offset});for(var d=f.length,m=f[0].color,c=f[d-1].color,h=f[0].alpha*a.globalAlpha,a=f[d-1].alpha*a.globalAlpha,l=[],o=0;o<d;o++){var q=f[o];l.push(q.offset*k+r+" "+q.color)}b.push('<g_vml_:fill type="',e.type_,'"',' method="none" focus="100%"',' color="',m,'"',' color2="',c,'"',' colors="',l.join(","),'"',' opacity="',a,'"',' g_o_:opacity2="',h,'"',' angle="',i,'"',' focusposition="',g,",",j,'" />')}else e instanceof
F?h&&l&&b.push("<g_vml_:fill",' position="',-c.x/h*f*f,",",-c.y/l*d*d,'"',' type="tile"',' src="',e.src_,'" />'):(e=D(a.fillStyle),b.push('<g_vml_:fill color="',e.color,'" opacity="',e.alpha*a.globalAlpha,'" />'))}function p(a,b,c){a=a.m_;return{x:n*(b*a[0][0]+c*a[1][0]+a[2][0])-o,y:n*(b*a[0][1]+c*a[1][1]+a[2][1])-o}}function w(a,b,c){isFinite(b[0][0])&&isFinite(b[0][1])&&isFinite(b[1][0])&&isFinite(b[1][1])&&isFinite(b[2][0])&&isFinite(b[2][1])&&(a.m_=b,c&&(a.lineScale_=Y(Z(b[0][0]*b[1][1]-b[0][1]*
b[1][0]))))}function t(a){this.type_=a;this.r1_=this.y1_=this.x1_=this.r0_=this.y0_=this.x0_=0;this.colors_=[]}function F(a,b){if(!a||1!=a.nodeType||"IMG"!=a.tagName)throw new x("TYPE_MISMATCH_ERR");if("complete"!=a.readyState)throw new x("INVALID_STATE_ERR");switch(b){case "repeat":case null:case "":this.repetition_="repeat";break;case "repeat-x":case "repeat-y":case "no-repeat":this.repetition_=b;break;default:throw new x("SYNTAX_ERR");}this.src_=a.src;this.width_=a.width;this.height_=a.height}
function x(a){this.code=this[a];this.message=a+": DOM Exception "+this.code}var u=Math,h=u.round,G=u.sin,H=u.cos,Z=u.abs,Y=u.sqrt,n=10,o=n/2;navigator.userAgent.match(/MSIE ([\d.]+)?/);var J=Array.prototype.slice;L(document);var R={init:function(a){a=a||document;a.createElement("canvas");a.attachEvent("onreadystatechange",T(this.init_,this,a))},init_:function(a){for(var a=a.getElementsByTagName("canvas"),b=0;b<a.length;b++)this.initElement(a[b])},initElement:function(a){if(!a.getContext){a.getContext=
S;L(a.ownerDocument);a.innerHTML="";a.attachEvent("onpropertychange",U);a.attachEvent("onresize",V);var b=a.attributes;b.width&&b.width.specified?a.style.width=b.width.nodeValue+"px":a.width=a.clientWidth;b.height&&b.height.specified?a.style.height=b.height.nodeValue+"px":a.height=a.clientHeight}return a}};R.init();for(var s=[],d=0;16>d;d++)for(var y=0;16>y;y++)s[16*d+y]=d.toString(16)+y.toString(16);var W={aliceblue:"#F0F8FF",antiquewhite:"#FAEBD7",aquamarine:"#7FFFD4",azure:"#F0FFFF",beige:"#F5F5DC",
bisque:"#FFE4C4",black:"#000000",blanchedalmond:"#FFEBCD",blueviolet:"#8A2BE2",brown:"#A52A2A",burlywood:"#DEB887",cadetblue:"#5F9EA0",chartreuse:"#7FFF00",chocolate:"#D2691E",coral:"#FF7F50",cornflowerblue:"#6495ED",cornsilk:"#FFF8DC",crimson:"#DC143C",cyan:"#00FFFF",darkblue:"#00008B",darkcyan:"#008B8B",darkgoldenrod:"#B8860B",darkgray:"#A9A9A9",darkgreen:"#006400",darkgrey:"#A9A9A9",darkkhaki:"#BDB76B",darkmagenta:"#8B008B",darkolivegreen:"#556B2F",darkorange:"#FF8C00",darkorchid:"#9932CC",darkred:"#8B0000",
darksalmon:"#E9967A",darkseagreen:"#8FBC8F",darkslateblue:"#483D8B",darkslategray:"#2F4F4F",darkslategrey:"#2F4F4F",darkturquoise:"#00CED1",darkviolet:"#9400D3",deeppink:"#FF1493",deepskyblue:"#00BFFF",dimgray:"#696969",dimgrey:"#696969",dodgerblue:"#1E90FF",firebrick:"#B22222",floralwhite:"#FFFAF0",forestgreen:"#228B22",gainsboro:"#DCDCDC",ghostwhite:"#F8F8FF",gold:"#FFD700",goldenrod:"#DAA520",grey:"#808080",greenyellow:"#ADFF2F",honeydew:"#F0FFF0",hotpink:"#FF69B4",indianred:"#CD5C5C",indigo:"#4B0082",
ivory:"#FFFFF0",khaki:"#F0E68C",lavender:"#E6E6FA",lavenderblush:"#FFF0F5",lawngreen:"#7CFC00",lemonchiffon:"#FFFACD",lightblue:"#ADD8E6",lightcoral:"#F08080",lightcyan:"#E0FFFF",lightgoldenrodyellow:"#FAFAD2",lightgreen:"#90EE90",lightgrey:"#D3D3D3",lightpink:"#FFB6C1",lightsalmon:"#FFA07A",lightseagreen:"#20B2AA",lightskyblue:"#87CEFA",lightslategray:"#778899",lightslategrey:"#778899",lightsteelblue:"#B0C4DE",lightyellow:"#FFFFE0",limegreen:"#32CD32",linen:"#FAF0E6",magenta:"#FF00FF",mediumaquamarine:"#66CDAA",
mediumblue:"#0000CD",mediumorchid:"#BA55D3",mediumpurple:"#9370DB",mediumseagreen:"#3CB371",mediumslateblue:"#7B68EE",mediumspringgreen:"#00FA9A",mediumturquoise:"#48D1CC",mediumvioletred:"#C71585",midnightblue:"#191970",mintcream:"#F5FFFA",mistyrose:"#FFE4E1",moccasin:"#FFE4B5",navajowhite:"#FFDEAD",oldlace:"#FDF5E6",olivedrab:"#6B8E23",orange:"#FFA500",orangered:"#FF4500",orchid:"#DA70D6",palegoldenrod:"#EEE8AA",palegreen:"#98FB98",paleturquoise:"#AFEEEE",palevioletred:"#DB7093",papayawhip:"#FFEFD5",
peachpuff:"#FFDAB9",peru:"#CD853F",pink:"#FFC0CB",plum:"#DDA0DD",powderblue:"#B0E0E6",rosybrown:"#BC8F8F",royalblue:"#4169E1",saddlebrown:"#8B4513",salmon:"#FA8072",sandybrown:"#F4A460",seagreen:"#2E8B57",seashell:"#FFF5EE",sienna:"#A0522D",skyblue:"#87CEEB",slateblue:"#6A5ACD",slategray:"#708090",slategrey:"#708090",snow:"#FFFAFA",springgreen:"#00FF7F",steelblue:"#4682B4",tan:"#D2B48C",thistle:"#D8BFD8",tomato:"#FF6347",turquoise:"#40E0D0",violet:"#EE82EE",wheat:"#F5DEB3",whitesmoke:"#F5F5F5",yellowgreen:"#9ACD32"},
E={},I={},X={butt:"flat",round:"round"},d=z.prototype;d.clearRect=function(){this.textMeasureEl_&&(this.textMeasureEl_.removeNode(!0),this.textMeasureEl_=null);this.element_.innerHTML=""};d.beginPath=function(){this.currentPath_=[]};d.moveTo=function(a,b){var c=p(this,a,b);this.currentPath_.push({type:"moveTo",x:c.x,y:c.y});this.currentX_=c.x;this.currentY_=c.y};d.lineTo=function(a,b){var c=p(this,a,b);this.currentPath_.push({type:"lineTo",x:c.x,y:c.y});this.currentX_=c.x;this.currentY_=c.y};d.bezierCurveTo=
function(a,b,c,g,e,f){e=p(this,e,f);a=p(this,a,b);c=p(this,c,g);O(this,a,c,e)};d.quadraticCurveTo=function(a,b,c,g){a=p(this,a,b);c=p(this,c,g);g={x:this.currentX_+2/3*(a.x-this.currentX_),y:this.currentY_+2/3*(a.y-this.currentY_)};O(this,g,{x:g.x+(c.x-this.currentX_)/3,y:g.y+(c.y-this.currentY_)/3},c)};d.arc=function(a,b,c,g,e,f){var c=c*n,d=f?"at":"wa",h=a+H(g)*c-o,l=b+G(g)*c-o,g=a+H(e)*c-o,e=b+G(e)*c-o;h==g&&!f&&(h+=0.125);a=p(this,a,b);h=p(this,h,l);g=p(this,g,e);this.currentPath_.push({type:d,
x:a.x,y:a.y,radius:c,xStart:h.x,yStart:h.y,xEnd:g.x,yEnd:g.y})};d.rect=function(a,b,c,g){this.moveTo(a,b);this.lineTo(a+c,b);this.lineTo(a+c,b+g);this.lineTo(a,b+g);this.closePath()};d.strokeRect=function(a,b,c,g){var e=this.currentPath_;this.beginPath();this.moveTo(a,b);this.lineTo(a+c,b);this.lineTo(a+c,b+g);this.lineTo(a,b+g);this.closePath();this.stroke();this.currentPath_=e};d.fillRect=function(a,b,c,g){var e=this.currentPath_;this.beginPath();this.moveTo(a,b);this.lineTo(a+c,b);this.lineTo(a+
c,b+g);this.lineTo(a,b+g);this.closePath();this.fill();this.currentPath_=e};d.createLinearGradient=function(a,b,c,g){var e=new t("gradient");e.x0_=a;e.y0_=b;e.x1_=c;e.y1_=g;return e};d.createRadialGradient=function(a,b,c,g,e,f){var d=new t("gradientradial");d.x0_=a;d.y0_=b;d.r0_=c;d.x1_=g;d.y1_=e;d.r1_=f;return d};d.drawImage=function(a,b){var c,g,e,d,o,v,l,i;e=a.runtimeStyle.width;d=a.runtimeStyle.height;a.runtimeStyle.width="auto";a.runtimeStyle.height="auto";var j=a.width,r=a.height;a.runtimeStyle.width=
e;a.runtimeStyle.height=d;if(3==arguments.length)c=arguments[1],g=arguments[2],o=v=0,l=e=j,i=d=r;else if(5==arguments.length)c=arguments[1],g=arguments[2],e=arguments[3],d=arguments[4],o=v=0,l=j,i=r;else if(9==arguments.length)o=arguments[1],v=arguments[2],l=arguments[3],i=arguments[4],c=arguments[5],g=arguments[6],e=arguments[7],d=arguments[8];else throw Error("Invalid number of arguments");var k=p(this,c,g),m=[];m.push(" <g_vml_:group",' coordsize="',10*n,",",10*n,'"',' coordorigin="0,0"',' style="width:',
10,"px;height:",10,"px;position:absolute;");if(1!=this.m_[0][0]||this.m_[0][1]||1!=this.m_[1][1]||this.m_[1][0]){var q=[];q.push("M11=",this.m_[0][0],",","M12=",this.m_[1][0],",","M21=",this.m_[0][1],",","M22=",this.m_[1][1],",","Dx=",h(k.x/n),",","Dy=",h(k.y/n),"");var s=p(this,c+e,g),t=p(this,c,g+d);c=p(this,c+e,g+d);k.x=u.max(k.x,s.x,t.x,c.x);k.y=u.max(k.y,s.y,t.y,c.y);m.push("padding:0 ",h(k.x/n),"px ",h(k.y/n),"px 0;filter:progid:DXImageTransform.Microsoft.Matrix(",q.join(""),", sizingmethod='clip');")}else m.push("top:",
h(k.y/n),"px;left:",h(k.x/n),"px;");m.push(' ">','<g_vml_:image src="',a.src,'"',' style="width:',n*e,"px;"," height:",n*d,'px"',' cropleft="',o/j,'"',' croptop="',v/r,'"',' cropright="',(j-o-l)/j,'"',' cropbottom="',(r-v-i)/r,'"'," />","</g_vml_:group>");this.element_.insertAdjacentHTML("BeforeEnd",m.join(""))};d.stroke=function(a){var b=[];b.push("<g_vml_:shape",' filled="',!!a,'"',' style="position:absolute;width:',10,"px;height:",10,'px;"',' coordorigin="0,0"',' coordsize="',10*n,",",10*n,'"',
' stroked="',!a,'"',' path="');for(var c={x:null,y:null},d={x:null,y:null},e=0;e<this.currentPath_.length;e++){var f=this.currentPath_[e];switch(f.type){case "moveTo":b.push(" m ",h(f.x),",",h(f.y));break;case "lineTo":b.push(" l ",h(f.x),",",h(f.y));break;case "close":b.push(" x ");f=null;break;case "bezierCurveTo":b.push(" c ",h(f.cp1x),",",h(f.cp1y),",",h(f.cp2x),",",h(f.cp2y),",",h(f.x),",",h(f.y));break;case "at":case "wa":b.push(" ",f.type," ",h(f.x-this.arcScaleX_*f.radius),",",h(f.y-this.arcScaleY_*
f.radius)," ",h(f.x+this.arcScaleX_*f.radius),",",h(f.y+this.arcScaleY_*f.radius)," ",h(f.xStart),",",h(f.yStart)," ",h(f.xEnd),",",h(f.yEnd))}if(f){if(null==c.x||f.x<c.x)c.x=f.x;if(null==d.x||f.x>d.x)d.x=f.x;if(null==c.y||f.y<c.y)c.y=f.y;if(null==d.y||f.y>d.y)d.y=f.y}}b.push(' ">');a?Q(this,b,c,d):P(this,b);b.push("</g_vml_:shape>");this.element_.insertAdjacentHTML("beforeEnd",b.join(""))};d.fill=function(){this.stroke(!0)};d.closePath=function(){this.currentPath_.push({type:"close"})};d.save=function(){var a=
{};M(this,a);this.aStack_.push(a);this.mStack_.push(this.m_);this.m_=q(A(),this.m_)};d.restore=function(){this.aStack_.length&&(M(this.aStack_.pop(),this),this.m_=this.mStack_.pop())};d.translate=function(a,b){w(this,q([[1,0,0],[0,1,0],[a,b,1]],this.m_),!1)};d.rotate=function(a){var b=H(a),a=G(a);w(this,q([[b,a,0],[-a,b,0],[0,0,1]],this.m_),!1)};d.scale=function(a,b){this.arcScaleX_*=a;this.arcScaleY_*=b;w(this,q([[a,0,0],[0,b,0],[0,0,1]],this.m_),!0)};d.transform=function(a,b,c,d,e,f){w(this,q([[a,
b,0],[c,d,0],[e,f,1]],this.m_),!0)};d.setTransform=function(a,b,c,d,e,f){w(this,[[a,b,0],[c,d,0],[e,f,1]],!0)};d.drawText_=function(a,b,c,d,e){var f=this.m_,d=0,o=1E3,q=0,l=[],i;i=this.font;if(I[i])i=I[i];else{var j=document.createElement("div").style;try{j.font=i}catch(r){}i=I[i]={style:j.fontStyle||"normal",variant:j.fontVariant||"normal",weight:j.fontWeight||"normal",size:j.fontSize||10,family:j.fontFamily||"sans-serif"}}var j=i,k=this.element_;i={};for(var m in j)i[m]=j[m];m=parseFloat(k.currentStyle.fontSize);
k=parseFloat(j.size);i.size="number"==typeof j.size?j.size:-1!=j.size.indexOf("px")?k:-1!=j.size.indexOf("em")?m*k:-1!=j.size.indexOf("%")?m/100*k:-1!=j.size.indexOf("pt")?k/0.75:m;i.size*=0.981;m=i.style+" "+i.variant+" "+i.weight+" "+i.size+"px "+i.family;k=this.element_.currentStyle;j=this.textAlign.toLowerCase();switch(j){case "left":case "center":case "right":break;case "end":j="ltr"==k.direction?"right":"left";break;case "start":j="rtl"==k.direction?"right":"left";break;default:j="left"}switch(this.textBaseline){case "hanging":case "top":q=
i.size/1.75;break;case "middle":break;default:case null:case "alphabetic":case "ideographic":case "bottom":q=-i.size/2.25}switch(j){case "right":d=1E3;o=0.05;break;case "center":d=o=500}b=p(this,b+0,c+q);l.push('<g_vml_:line from="',-d,' 0" to="',o,' 0.05" ',' coordsize="100 100" coordorigin="0 0"',' filled="',!e,'" stroked="',!!e,'" style="position:absolute;width:1px;height:1px;">');e?P(this,l):Q(this,l,{x:-d,y:0},{x:o,y:i.size});e=f[0][0].toFixed(3)+","+f[1][0].toFixed(3)+","+f[0][1].toFixed(3)+
","+f[1][1].toFixed(3)+",0,0";b=h(b.x/n)+","+h(b.y/n);l.push('<g_vml_:skew on="t" matrix="',e,'" ',' offset="',b,'" origin="',d,' 0" />','<g_vml_:path textpathok="true" />','<g_vml_:textpath on="true" string="',K(a),'" style="v-text-align:',j,";font:",K(m),'" /></g_vml_:line>');this.element_.insertAdjacentHTML("beforeEnd",l.join(""))};d.fillText=function(a,b,c,d){this.drawText_(a,b,c,d,!1)};d.strokeText=function(a,b,c,d){this.drawText_(a,b,c,d,!0)};d.measureText=function(a){this.textMeasureEl_||(this.element_.insertAdjacentHTML("beforeEnd",
'<span style="position:absolute;top:-20000px;left:0;padding:0;margin:0;border:none;white-space:pre;"></span>'),this.textMeasureEl_=this.element_.lastChild);var b=this.element_.ownerDocument;this.textMeasureEl_.innerHTML="";this.textMeasureEl_.style.font=this.font;this.textMeasureEl_.appendChild(b.createTextNode(a));return{width:this.textMeasureEl_.offsetWidth}};d.clip=function(){};d.arcTo=function(){};d.createPattern=function(a,b){return new F(a,b)};t.prototype.addColorStop=function(a,b){b=D(b);this.colors_.push({offset:a,
color:b.color,alpha:b.alpha})};d=x.prototype=Error();d.INDEX_SIZE_ERR=1;d.DOMSTRING_SIZE_ERR=2;d.HIERARCHY_REQUEST_ERR=3;d.WRONG_DOCUMENT_ERR=4;d.INVALID_CHARACTER_ERR=5;d.NO_DATA_ALLOWED_ERR=6;d.NO_MODIFICATION_ALLOWED_ERR=7;d.NOT_FOUND_ERR=8;d.NOT_SUPPORTED_ERR=9;d.INUSE_ATTRIBUTE_ERR=10;d.INVALID_STATE_ERR=11;d.SYNTAX_ERR=12;d.INVALID_MODIFICATION_ERR=13;d.NAMESPACE_ERR=14;d.INVALID_ACCESS_ERR=15;d.VALIDATION_ERR=16;d.TYPE_MISMATCH_ERR=17;G_vmlCanvasManager=R;CanvasRenderingContext2D=z;CanvasGradient=
t;CanvasPattern=F;DOMException=x}();
