# Supplementary material for: Finding the Patient’s Voice Using Big Data: Analysis of Users’ Health-Related Concerns in the ChaCha Question-and-Answer Service (2009–2012)
Source: J Med Internet Res. 2016 Mar 9;18(3):e44. doi: 10.2196/jmir.5033 (PMC4805858; doi:10.2196/jmir.5033)
Supplement: Multimedia Appendix 1 [file jmir_v18i3e44_app1.zip › male/js/sigma/sigma.min.js]

/* sigmajs.org - an open-source light-weight JavaScript graph drawing library - Version: 0.1 - Author:  Alexis Jacomy - License: MIT */
var sigma={tools:{},classes:{},instances:{}};
(function(){Array.prototype.some||(Array.prototype.some=function(g,i){var k=this.length;if("function"!=typeof g)throw new TypeError;for(var m=0;m<k;m++)if(m in this&&g.call(i,this[m],m,this))return!0;return!1});Array.prototype.forEach||(Array.prototype.forEach=function(g,i){var k=this.length;if(typeof g!="function")throw new TypeError;for(var m=0;m<k;m++)m in this&&g.call(i,this[m],m,this)});Array.prototype.map||(Array.prototype.map=function(g,i){var k=this.length;if(typeof g!="function")throw new TypeError;
for(var m=Array(k),b=0;b<k;b++)b in this&&(m[b]=g.call(i,this[b],b,this));return m});Array.prototype.filter||(Array.prototype.filter=function(g,i){var k=this.length;if(typeof g!="function")throw new TypeError;for(var m=[],b=0;b<k;b++)if(b in this){var j=this[b];g.call(i,j,b,this)&&m.push(j)}return m});if(!Object.keys){var i=Object,q=Object.prototype.hasOwnProperty,g=!{toString:null}.propertyIsEnumerable("toString"),p="toString toLocaleString valueOf hasOwnProperty isPrototypeOf propertyIsEnumerable constructor".split(" "),
z=p.length;i.keys=function(i){if(typeof i!=="object"&&typeof i!=="function"||i===null)throw new TypeError("Object.keys called on non-object");var x=[],k;for(k in i)q.call(i,k)&&x.push(k);if(g)for(k=0;k<z;k++)q.call(i,p[k])&&x.push(p[k]);return x}}})();sigma.classes.Cascade=function(){this.p={};this.config=function(i,q){if("string"==typeof i&&void 0==q)return this.p[i];var g="object"==typeof i&&void 0==q?i:{};"string"==typeof i&&(g[i]=q);for(var p in g)void 0!=this.p[p]&&(this.p[p]=g[p]);return this}};
sigma.classes.EventDispatcher=function(){var i={},q=this;this.one=function(g,p){if(!p||!g)return q;("string"==typeof g?g.split(" "):g).forEach(function(g){i[g]||(i[g]=[]);i[g].push({h:p,one:!0})});return q};this.bind=function(g,p){if(!p||!g)return q;("string"==typeof g?g.split(" "):g).forEach(function(g){i[g]||(i[g]=[]);i[g].push({h:p,one:!1})});return q};this.unbind=function(g,p){g||(i={});var z="string"==typeof g?g.split(" "):g;p?z.forEach(function(g){i[g]&&(i[g]=i[g].filter(function(g){return g.h!=
p}));i[g]&&0==i[g].length&&delete i[g]}):z.forEach(function(g){delete i[g]});return q};this.dispatch=function(g,p){i[g]&&(i[g].forEach(function(i){i.h({type:g,content:p,target:q})}),i[g]=i[g].filter(function(g){return!g.one}));return q}};
(function(){function i(){function b(a){return{x:a.x,y:a.y,size:a.size,degree:a.degree,inDegree:a.inDegree,outDegree:a.outDegree,displayX:a.displayX,displayY:a.displayY,displaySize:a.displaySize,label:a.label,id:a.id,color:a.color,fixed:a.fixed,active:a.active,hidden:a.hidden,forceLabel:a.forceLabel,attr:a.attr}}function j(a){return{source:a.source.id,target:a.target.id,size:a.size,type:a.type,weight:a.weight,displaySize:a.displaySize,label:a.label,hidden:a.hidden,id:a.id,attr:a.attr,color:a.color}}
function f(){c.nodes=[];c.nodesIndex={};c.edges=[];c.edgesIndex={};return c}sigma.classes.Cascade.call(this);sigma.classes.EventDispatcher.call(this);var c=this;this.p={minNodeSize:0,maxNodeSize:0,minEdgeSize:0,maxEdgeSize:0,scalingMode:"inside",nodesPowRatio:0.5,edgesPowRatio:0};this.borders={};f();this.addNode=function(a,b){if(c.nodesIndex[a])throw Error('Node "'+a+'" already exists.');var b=b||{},d={x:0,y:0,size:1,degree:0,inDegree:0,outDegree:0,fixed:!1,active:!1,hidden:!1,forceLabel:!1,label:a.toString(),
id:a.toString(),attr:{}},f;for(f in b)switch(f){case "id":break;case "x":case "y":case "size":d[f]=+b[f];break;case "fixed":case "active":case "hidden":case "forceLabel":d[f]=!!b[f];break;case "color":case "label":d[f]=b[f];break;default:d.attr[f]=b[f]}c.nodes.push(d);c.nodesIndex[a.toString()]=d;return c};this.addEdge=function(a,b,d,f){if(c.edgesIndex[a])throw Error('Edge "'+a+'" already exists.');if(!c.nodesIndex[b])throw Error("Edge's source \""+b+'" does not exist yet.');if(!c.nodesIndex[d])throw Error("Edge's target \""+
d+'" does not exist yet.');f=f||{};b={source:c.nodesIndex[b],target:c.nodesIndex[d],size:1,weight:1,displaySize:0.5,label:a.toString(),id:a.toString(),hidden:!1,attr:{}};b.source.degree++;b.source.outDegree++;b.target.degree++;b.target.inDegree++;for(var o in f)switch(o){case "id":case "source":case "target":break;case "hidden":b[o]=!!f[o];break;case "size":case "weight":b[o]=+f[o];break;case "color":b[o]=f[o].toString();break;case "type":b[o]=f[o].toString();break;case "label":b[o]=f[o];break;default:b.attr[o]=
f[o]}c.edges.push(b);c.edgesIndex[a.toString()]=b;return c};this.dropNode=function(a){((a instanceof Array?a:[a])||[]).forEach(function(a){if(c.nodesIndex[a]){var b=null;c.nodes.some(function(c,f){return c.id==a?(b=f,!0):!1});null!=b&&c.nodes.splice(b,1);delete c.nodesIndex[a];c.edges=c.edges.filter(function(b){return b.source.id==a?(delete c.edgesIndex[b.id],b.target.degree--,b.target.inDegree--,!1):b.target.id==a?(delete c.edgesIndex[b.id],b.source.degree--,b.source.outDegree--,!1):!0})}else sigma.log('Node "'+
a+'" does not exist.')});return c};this.dropEdge=function(a){((a instanceof Array?a:[a])||[]).forEach(function(a){if(c.edgesIndex[a]){c.edgesIndex[a].source.degree--;c.edgesIndex[a].source.outDegree--;c.edgesIndex[a].target.degree--;c.edgesIndex[a].target.inDegree--;var b=null;c.edges.some(function(c,f){return c.id==a?(b=f,!0):!1});null!=b&&c.edges.splice(b,1);delete c.edgesIndex[a]}else sigma.log('Edge "'+a+'" does not exist.')});return c};this.iterEdges=function(a,b){var d=b?b.map(function(a){return c.edgesIndex[a]}):
c.edges,f=d.map(j);f.forEach(a);d.forEach(function(a,b){var d=f[b],l;for(l in d)switch(l){case "id":case "displaySize":break;case "weight":case "size":a[l]=+d[l];break;case "source":case "target":a[l]=c.nodesIndex[l]||a[l];break;case "hidden":a[l]=!!d[l];break;case "color":case "label":case "type":a[l]=(d[l]||"").toString();break;default:a.attr[l]=d[l]}});return c};this.iterNodes=function(a,f){var d=f?f.map(function(a){return c.nodesIndex[a]}):c.nodes,j=d.map(b);j.forEach(a);d.forEach(function(a,
b){var d=j[b],c;for(c in d)switch(c){case "id":case "attr":case "degree":case "inDegree":case "outDegree":case "displayX":case "displayY":case "displaySize":break;case "x":case "y":case "size":a[c]=+d[c];break;case "fixed":case "active":case "hidden":case "forceLabel":a[c]=!!d[c];break;case "color":case "label":a[c]=(d[c]||"").toString();break;default:a.attr[c]=d[c]}});return c};this.getEdges=function(a){var b=((a instanceof Array?a:[a])||[]).map(function(a){return j(c.edgesIndex[a])});return a instanceof
Array?b:b[0]};this.getNodes=function(a){var f=((a instanceof Array?a:[a])||[]).map(function(a){return b(c.nodesIndex[a])});return a instanceof Array?f:f[0]};this.empty=f;this.rescale=function(a,b,d,f){var j=0,h=0;d&&c.nodes.forEach(function(a){h=Math.max(a.size,h)});f&&c.edges.forEach(function(a){j=Math.max(a.size,j)});var h=h||1,j=j||1,g,l,s,t;d&&c.nodes.forEach(function(a){l=Math.max(a.x,l||a.x);g=Math.min(a.x,g||a.x);t=Math.max(a.y,t||a.y);s=Math.min(a.y,s||a.y)});var A="outside"==c.p.scalingMode?
Math.max(a/Math.max(l-g,1),b/Math.max(t-s,1)):Math.min(a/Math.max(l-g,1),b/Math.max(t-s,1)),i=(c.p.maxNodeSize||h)/A;l+=i;g-=i;t+=i;s-=i;var A="outside"==c.p.scalingMode?Math.max(a/Math.max(l-g,1),b/Math.max(t-s,1)):Math.min(a/Math.max(l-g,1),b/Math.max(t-s,1)),u,k;!c.p.maxNodeSize&&!c.p.minNodeSize?(u=1,k=0):c.p.maxNodeSize==c.p.minNodeSize?(u=0,k=c.p.maxNodeSize):(u=(c.p.maxNodeSize-c.p.minNodeSize)/h,k=c.p.minNodeSize);var B,E;!c.p.maxEdgeSize&&!c.p.minEdgeSize?(B=1,E=0):(B=c.p.maxEdgeSize==c.p.minEdgeSize?
0:(c.p.maxEdgeSize-c.p.minEdgeSize)/j,E=c.p.minEdgeSize);d&&c.nodes.forEach(function(c){c.displaySize=c.size*u+k;if(!c.fixed){c.displayX=(c.x-(l+g)/2)*A+a/2;c.displayY=(c.y-(t+s)/2)*A+b/2}});f&&c.edges.forEach(function(a){a.displaySize=a.size*B+E});return c};this.translate=function(a,b,d,f,j){var h=Math.pow(d,c.p.nodesPowRatio);f&&c.nodes.forEach(function(c){c.fixed||(c.displayX=c.displayX*d+a,c.displayY=c.displayY*d+b);c.displaySize*=h});h=Math.pow(d,c.p.edgesPowRatio);j&&c.edges.forEach(function(a){a.displaySize*=
h});return c};this.setBorders=function(){c.borders={};c.nodes.forEach(function(a){c.borders.minX=Math.min(void 0==c.borders.minX?a.displayX-a.displaySize:c.borders.minX,a.displayX-a.displaySize);c.borders.maxX=Math.max(void 0==c.borders.maxX?a.displayX+a.displaySize:c.borders.maxX,a.displayX+a.displaySize);c.borders.minY=Math.min(void 0==c.borders.minY?a.displayY-a.displaySize:c.borders.minY,a.displayY-a.displaySize);c.borders.maxY=Math.max(void 0==c.borders.maxY?a.displayY-a.displaySize:c.borders.maxY,
a.displayY-a.displaySize)})};this.checkHover=function(a,b){var d,f,j,h=[],g=[];c.nodes.forEach(function(c){if(c.hidden)c.hover=!1;else{d=Math.abs(c.displayX-a);f=Math.abs(c.displayY-b);j=c.displaySize;var s=c.hover,t=d<j&&f<j&&Math.sqrt(d*d+f*f)<j;s&&!t?(c.hover=!1,g.push(c.id)):t&&!s&&(c.hover=!0,h.push(c.id))}});h.length&&c.dispatch("overnodes",h);g.length&&c.dispatch("outnodes",g);return c}}function q(b,j){function f(){var a;a="<p>GLOBAL :</p>";for(var b in c.p.globalProbes)a+="<p>"+b+" : "+c.p.globalProbes[b]()+
"</p>";a+="<br><p>LOCAL :</p>";for(b in c.p.localProbes)a+="<p>"+b+" : "+c.p.localProbes[b]()+"</p>";c.p.dom.innerHTML=a;return c}sigma.classes.Cascade.call(this);var c=this;this.instance=b;this.monitoring=!1;this.p={fps:40,dom:j,globalProbes:{"Time (ms)":sigma.chronos.getExecutionTime,Queue:sigma.chronos.getQueuedTasksCount,Tasks:sigma.chronos.getTasksCount,FPS:sigma.chronos.getFPS},localProbes:{"Nodes count":function(){return c.instance.graph.nodes.length},"Edges count":function(){return c.instance.graph.edges.length}}};
this.activate=function(){c.monitoring||(c.monitoring=window.setInterval(f,1E3/c.p.fps));return c};this.desactivate=function(){c.monitoring&&(window.clearInterval(c.monitoring),c.monitoring=null,c.p.dom.innerHTML="");return c}}function g(b){var j=b.changedTouches[0],f="";switch(b.type){case "touchstart":f="mousedown";break;case "touchmove":f="mousemove";break;case "touchend":f="mouseup";break;default:return}var c=document.createEvent("MouseEvent");c.initMouseEvent(f,!0,!0,window,1,j.posX,j.posY,j.clientX,
j.clientY,!1,!1,!1,!1,0,null);j.target.dispatchEvent(c);b.preventDefault()}function p(b){function j(b){a.p.mouseEnabled&&(f(a.mouseX,a.mouseY,a.ratio*(0<(void 0!=b.wheelDelta&&b.wheelDelta||void 0!=b.detail&&-b.detail)?a.p.zoomMultiply:1/a.p.zoomMultiply)),a.p.blockScroll&&(b.preventDefault?b.preventDefault():b.returnValue=!1))}function f(b,d,f){if(!a.isMouseDown&&(window.clearInterval(a.interpolationID),m=void 0!=f,w=a.stageX,n=b,o=a.stageY,l=d,h=f||a.ratio,h=Math.min(Math.max(h,a.p.minRatio),a.p.maxRatio),
u=a.p.directZooming?1-(m?a.p.zoomDelta:a.p.dragDelta):0,a.ratio!=h||a.stageX!=n||a.stageY!=l))c(),a.interpolationID=window.setInterval(c,50),a.dispatch("startinterpolate")}function c(){u+=m?a.p.zoomDelta:a.p.dragDelta;u=Math.min(u,1);var b=sigma.easing.quadratic.easeout(u),c=a.ratio;a.ratio=c*(1-b)+h*b;m?(a.stageX=n+(a.stageX-n)*a.ratio/c,a.stageY=l+(a.stageY-l)*a.ratio/c):(a.stageX=w*(1-b)+n*b,a.stageY=o*(1-b)+l*b);a.dispatch("interpolate");1<=u&&(window.clearInterval(a.interpolationID),b=a.ratio,
m?(a.ratio=h,a.stageX=n+(a.stageX-n)*a.ratio/b,a.stageY=l+(a.stageY-l)*a.ratio/b):(a.stageX=n,a.stageY=l),a.dispatch("stopinterpolate"))}sigma.classes.Cascade.call(this);sigma.classes.EventDispatcher.call(this);var a=this;this.p={minRatio:1,maxRatio:32,marginRatio:1,zoomDelta:0.1,dragDelta:0.3,zoomMultiply:2,directZooming:!1,blockScroll:!0,inertia:1.1,mouseEnabled:!0,touchEnabled:!0};var i=0,d=0,w=0,o=0,h=1,n=0,l=0,s=0,t=0,A=0,k=0,u=0,m=!1;this.stageY=this.stageX=0;this.ratio=1;this.mouseY=this.mouseX=
0;this.isTouchDown=this.isMouseDown=!1;b.addEventListener("DOMMouseScroll",j,!0);b.addEventListener("mousewheel",j,!0);b.addEventListener("mousemove",function(b){a.mouseX=void 0!=b.offsetX&&b.offsetX||void 0!=b.layerX&&b.layerX||void 0!=b.clientX&&b.clientX;a.mouseY=void 0!=b.offsetY&&b.offsetY||void 0!=b.layerY&&b.layerY||void 0!=b.clientY&&b.clientY;if(a.isMouseDown){var c=a.mouseX-i+w,h=a.mouseY-d+o;if(c!=a.stageX||h!=a.stageY)t=s,k=A,s=c,A=h,a.stageX=c,a.stageY=h,a.dispatch("drag")}a.dispatch("move");
b.preventDefault?b.preventDefault():b.returnValue=!1},!0);b.addEventListener("mousedown",function(b){a.p.mouseEnabled&&(a.isMouseDown=!0,a.dispatch("mousedown"),w=a.stageX,o=a.stageY,i=a.mouseX,d=a.mouseY,t=s=a.stageX,k=A=a.stageY,a.dispatch("startdrag"),b.preventDefault?b.preventDefault():b.returnValue=!1)},!0);document.addEventListener("mouseup",function(b){a.p.mouseEnabled&&a.isMouseDown&&(a.isMouseDown=!1,a.dispatch("mouseup"),(w!=a.stageX||o!=a.stageY)&&f(a.stageX+a.p.inertia*(a.stageX-t),a.stageY+
a.p.inertia*(a.stageY-k)),b.preventDefault?b.preventDefault():b.returnValue=!1)},!0);b.addEventListener("touchstart",g,!0);b.addEventListener("touchmove",g,!0);document.addEventListener("touchend",g,!0);b.addEventListener("touchcancel",g,!0);this.checkBorders=function(){return a};this.interpolate=f}function z(b,j,f,c,a,g,d){function i(a){var b=c,d="fixed"==h.p.labelSize?h.p.defaultLabelSize:h.p.labelSizeRatio*a.displaySize;b.font=(h.p.hoverFontStyle||h.p.fontStyle||"")+" "+d+"px "+(h.p.hoverFont||
h.p.font||"");b.fillStyle="node"==h.p.labelHoverBGColor?a.color||h.p.defaultNodeColor:h.p.defaultHoverLabelBGColor;b.beginPath();h.p.labelHoverShadow&&(b.shadowOffsetX=0,b.shadowOffsetY=0,b.shadowBlur=4,b.shadowColor=h.p.labelHoverShadowColor);sigma.tools.drawRoundRect(b,Math.round(a.displayX-d/2-2),Math.round(a.displayY-d/2-2),Math.round(b.measureText(a.label).width+1.5*a.displaySize+d/2+4),Math.round(d+4),Math.round(d/2+2),"left");b.closePath();b.fill();b.shadowOffsetX=0;b.shadowOffsetY=0;b.shadowBlur=
0;b.beginPath();b.fillStyle="node"==h.p.nodeBorderColor?a.color||h.p.defaultNodeColor:h.p.defaultNodeBorderColor;b.arc(Math.round(a.displayX),Math.round(a.displayY),a.displaySize+h.p.borderSize,0,2*Math.PI,!0);b.closePath();b.fill();b.beginPath();b.fillStyle="node"==h.p.nodeHoverColor?a.color||h.p.defaultNodeColor:h.p.defaultNodeHoverColor;b.arc(Math.round(a.displayX),Math.round(a.displayY),a.displaySize,0,2*Math.PI,!0);b.closePath();b.fill();b.fillStyle="node"==h.p.labelHoverColor?a.color||h.p.defaultNodeColor:
h.p.defaultLabelHoverColor;b.fillText(a.label,Math.round(a.displayX+1.5*a.displaySize),Math.round(a.displayY+d/2-3));return h}function o(a){if(isNaN(a.x)||isNaN(a.y))throw Error("A node's coordinate is not a number (id: "+a.id+")");return!a.hidden&&a.displayX+a.displaySize>-n/3&&a.displayX-a.displaySize<4*n/3&&a.displayY+a.displaySize>-l/3&&a.displayY-a.displaySize<4*l/3}sigma.classes.Cascade.call(this);var h=this;this.p={labelColor:"default",defaultLabelColor:"#000",labelHoverBGColor:"default",defaultHoverLabelBGColor:"#fff",
labelHoverShadow:!0,labelHoverShadowColor:"#000",labelHoverColor:"default",defaultLabelHoverColor:"#000",labelActiveBGColor:"default",defaultActiveLabelBGColor:"#fff",labelActiveShadow:!0,labelActiveShadowColor:"#000",labelActiveColor:"default",defaultLabelActiveColor:"#000",labelSize:"fixed",defaultLabelSize:12,labelSizeRatio:2,labelThreshold:6,font:"Arial",hoverFont:"",activeFont:"",fontStyle:"",hoverFontStyle:"",activeFontStyle:"",edgeColor:"source",defaultEdgeColor:"#aaa",defaultEdgeType:"line",
defaultNodeColor:"#aaa",nodeHoverColor:"node",defaultNodeHoverColor:"#fff",nodeActiveColor:"node",defaultNodeActiveColor:"#fff",borderSize:0,nodeBorderColor:"node",defaultNodeBorderColor:"#fff",edgesSpeed:200,nodesSpeed:200,labelsSpeed:200};var n=g,l=d;this.currentLabelIndex=this.currentNodeIndex=this.currentEdgeIndex=0;this.task_drawLabel=function(){for(var b=a.nodes.length,c=0;c++<h.p.labelsSpeed&&h.currentLabelIndex<b;)if(h.isOnScreen(a.nodes[h.currentLabelIndex])){var d=a.nodes[h.currentLabelIndex++],
j=f;if(d.displaySize>=h.p.labelThreshold||d.forceLabel){var g="fixed"==h.p.labelSize?h.p.defaultLabelSize:h.p.labelSizeRatio*d.displaySize;j.font=h.p.fontStyle+g+"px "+h.p.font;j.fillStyle="node"==h.p.labelColor?d.color||h.p.defaultNodeColor:h.p.defaultLabelColor;j.fillText(d.label,Math.round(d.displayX+1.5*d.displaySize),Math.round(d.displayY+g/2-3))}}else h.currentLabelIndex++;return h.currentLabelIndex<b};this.task_drawEdge=function(){for(var b=a.edges.length,c,d,f=0;f++<h.p.edgesSpeed&&h.currentEdgeIndex<
b;)if(e=a.edges[h.currentEdgeIndex],c=e.source,d=e.target,e.hidden||c.hidden||d.hidden||!h.isOnScreen(c)&&!h.isOnScreen(d))h.currentEdgeIndex++;else{c=a.edges[h.currentEdgeIndex++];d=c.source.displayX;var g=c.source.displayY,o=c.target.displayX,i=c.target.displayY,l=c.color;if(!l)switch(h.p.edgeColor){case "source":l=c.source.color||h.p.defaultNodeColor;break;case "target":l=c.target.color||h.p.defaultNodeColor;break;default:l=h.p.defaultEdgeColor}var n=j;switch(c.type||h.p.defaultEdgeType){case "curve":n.strokeStyle=
l;n.lineWidth=c.displaySize/3;n.beginPath();n.moveTo(d,g);n.quadraticCurveTo((d+o)/2+(i-g)/4,(g+i)/2+(d-o)/4,o,i);n.stroke();break;default:n.strokeStyle=l,n.lineWidth=c.displaySize/3,n.beginPath(),n.moveTo(d,g),n.lineTo(o,i),n.stroke()}}return h.currentEdgeIndex<b};this.task_drawNode=function(){for(var c=a.nodes.length,d=0;d++<h.p.nodesSpeed&&h.currentNodeIndex<c;)if(h.isOnScreen(a.nodes[h.currentNodeIndex])){var f=a.nodes[h.currentNodeIndex++],j=Math.round(10*f.displaySize)/10,g=b;g.fillStyle=f.color;
g.beginPath();g.arc(f.displayX,f.displayY,j,0,2*Math.PI,!0);g.closePath();g.fill();f.hover&&i(f)}else h.currentNodeIndex++;return h.currentNodeIndex<c};this.drawActiveNode=function(a){var b=c;if(!o(a))return h;var d="fixed"==h.p.labelSize?h.p.defaultLabelSize:h.p.labelSizeRatio*a.displaySize;b.font=(h.p.activeFontStyle||h.p.fontStyle||"")+" "+d+"px "+(h.p.activeFont||h.p.font||"");b.fillStyle="node"==h.p.labelHoverBGColor?a.color||h.p.defaultNodeColor:h.p.defaultActiveLabelBGColor;b.beginPath();h.p.labelActiveShadow&&
(b.shadowOffsetX=0,b.shadowOffsetY=0,b.shadowBlur=4,b.shadowColor=h.p.labelActiveShadowColor);sigma.tools.drawRoundRect(b,Math.round(a.displayX-d/2-2),Math.round(a.displayY-d/2-2),Math.round(b.measureText(a.label).width+1.5*a.displaySize+d/2+4),Math.round(d+4),Math.round(d/2+2),"left");b.closePath();b.fill();b.shadowOffsetX=0;b.shadowOffsetY=0;b.shadowBlur=0;b.beginPath();b.fillStyle="node"==h.p.nodeBorderColor?a.color||h.p.defaultNodeColor:h.p.defaultNodeBorderColor;b.arc(Math.round(a.displayX),
Math.round(a.displayY),a.displaySize+h.p.borderSize,0,2*Math.PI,!0);b.closePath();b.fill();b.beginPath();b.fillStyle="node"==h.p.nodeActiveColor?a.color||h.p.defaultNodeColor:h.p.defaultNodeActiveColor;b.arc(Math.round(a.displayX),Math.round(a.displayY),a.displaySize,0,2*Math.PI,!0);b.closePath();b.fill();b.fillStyle="node"==h.p.labelActiveColor?a.color||h.p.defaultNodeColor:h.p.defaultLabelActiveColor;b.fillText(a.label,Math.round(a.displayX+1.5*a.displaySize),Math.round(a.displayY+d/2-3));return h};
this.drawHoverNode=i;this.isOnScreen=o;this.resize=function(a,b){n=a;l=b;return h}}function F(b,g){function f(){sigma.chronos.removeTask("node_"+d.id,2).removeTask("edge_"+d.id,2).removeTask("label_"+d.id,2).stopTasks();return d}function c(a,b){d.domElements[a]=document.createElement(b);d.domElements[a].style.position="absolute";d.domElements[a].setAttribute("id","sigma_"+a+"_"+d.id);d.domElements[a].setAttribute("class","sigma_"+a+"_"+b);d.domElements[a].setAttribute("width",d.width+"px");d.domElements[a].setAttribute("height",
d.height+"px");d.domRoot.appendChild(d.domElements[a]);return d}function a(){d.p.drawHoverNodes&&(d.graph.checkHover(d.mousecaptor.mouseX,d.mousecaptor.mouseY),d.graph.nodes.forEach(function(a){a.hover&&!a.active&&d.plotter.drawHoverNode(a)}));return d}function D(){d.p.drawActiveNodes&&d.graph.nodes.forEach(function(a){a.active&&d.plotter.drawActiveNode(a)});return d}sigma.classes.Cascade.call(this);sigma.classes.EventDispatcher.call(this);var d=this;this.id=g.toString();this.p={auto:!0,drawNodes:2,
drawEdges:1,drawLabels:2,lastNodes:2,lastEdges:0,lastLabels:2,drawHoverNodes:!0,drawActiveNodes:!0};this.domRoot=b;this.width=this.domRoot.offsetWidth;this.height=this.domRoot.offsetHeight;this.graph=new i;this.domElements={};c("edges","canvas");c("nodes","canvas");c("labels","canvas");c("hover","canvas");c("monitor","div");c("mouse","canvas");this.plotter=new z(this.domElements.nodes.getContext("2d"),this.domElements.edges.getContext("2d"),this.domElements.labels.getContext("2d"),this.domElements.hover.getContext("2d"),
this.graph,this.width,this.height);this.monitor=new q(this,this.domElements.monitor);this.mousecaptor=new p(this.domElements.mouse,this.id);this.mousecaptor.bind("drag interpolate",function(){d.draw(d.p.auto?2:d.p.drawNodes,d.p.auto?0:d.p.drawEdges,d.p.auto?2:d.p.drawLabels,!0)}).bind("stopdrag stopinterpolate",function(){d.draw(d.p.auto?2:d.p.drawNodes,d.p.auto?1:d.p.drawEdges,d.p.auto?2:d.p.drawLabels,!0)}).bind("mousedown mouseup",function(a){var b=d.graph.nodes.filter(function(a){return!!a.hover}).map(function(a){return a.id});
d.dispatch("mousedown"==a.type?"downgraph":"upgraph");b.length&&d.dispatch("mousedown"==a.type?"downnodes":"upnodes",b)}).bind("move",function(){d.domElements.hover.getContext("2d").clearRect(0,0,d.domElements.hover.width,d.domElements.hover.height);a();D()});sigma.chronos.bind("startgenerators",function(){sigma.chronos.getGeneratorsIDs().some(function(a){return!!a.match(RegExp("_ext_"+d.id+"$",""))})&&d.draw(d.p.auto?2:d.p.drawNodes,d.p.auto?0:d.p.drawEdges,d.p.auto?2:d.p.drawLabels)}).bind("stopgenerators",
function(){d.draw()});for(var w=0;w<m.plugins.length;w++)m.plugins[w](this);this.draw=function(a,b,c,g){if(g&&sigma.chronos.getGeneratorsIDs().some(function(a){return!!a.match(RegExp("_ext_"+d.id+"$",""))}))return d;a=void 0==a?d.p.drawNodes:a;b=void 0==b?d.p.drawEdges:b;c=void 0==c?d.p.drawLabels:c;g={nodes:a,edges:b,labels:c};d.p.lastNodes=a;d.p.lastEdges=b;d.p.lastLabels=c;f();d.graph.rescale(d.width,d.height,0<a,0<b).setBorders();d.mousecaptor.checkBorders(d.graph.borders,d.width,d.height);d.graph.translate(d.mousecaptor.stageX,
d.mousecaptor.stageY,d.mousecaptor.ratio,0<a,0<b);d.dispatch("graphscaled");for(var j in d.domElements)"canvas"==d.domElements[j].nodeName.toLowerCase()&&(void 0==g[j]||0<=g[j])&&d.domElements[j].getContext("2d").clearRect(0,0,d.domElements[j].width,d.domElements[j].height);d.plotter.currentEdgeIndex=0;d.plotter.currentNodeIndex=0;d.plotter.currentLabelIndex=0;j=null;g=!1;if(a)if(1<a)for(;d.plotter.task_drawNode(););else sigma.chronos.addTask(d.plotter.task_drawNode,"node_"+d.id,!1),g=!0,j="node_"+
d.id;if(c)if(1<c)for(;d.plotter.task_drawLabel(););else j?sigma.chronos.queueTask(d.plotter.task_drawLabel,"label_"+d.id,j):sigma.chronos.addTask(d.plotter.task_drawLabel,"label_"+d.id,!1),g=!0,j="label_"+d.id;if(b)if(1<b)for(;d.plotter.task_drawEdge(););else j?sigma.chronos.queueTask(d.plotter.task_drawEdge,"edge_"+d.id,j):sigma.chronos.addTask(d.plotter.task_drawEdge,"edge_"+d.id,!1),g=!0,j="edge_"+d.id;d.dispatch("draw");d.refresh();g&&sigma.chronos.runTasks();return d};this.resize=function(a,
b){var c=d.width,f=d.height;void 0!=a&&void 0!=b?(d.width=a,d.height=b):(d.width=d.domRoot.offsetWidth,d.height=d.domRoot.offsetHeight);if(c!=d.width||f!=d.height){for(var j in d.domElements)d.domElements[j].setAttribute("width",d.width+"px"),d.domElements[j].setAttribute("height",d.height+"px");d.plotter.resize(d.width,d.height);d.draw(d.p.lastNodes,d.p.lastEdges,d.p.lastLabels,!0)}return d};this.refresh=function(){d.domElements.hover.getContext("2d").clearRect(0,0,d.domElements.hover.width,d.domElements.hover.height);
a();D();return d};this.drawHover=a;this.drawActive=D;this.clearSchedule=f;window.addEventListener("resize",function(){d.resize()})}function x(b){var j=this;sigma.classes.EventDispatcher.call(this);this._core=b;this.kill=function(){};this.getID=function(){return b.id};this.configProperties=function(f,c){var a=b.config(f,c);return a==b?j:a};this.drawingProperties=function(f,c){var a=b.plotter.config(f,c);return a==b.plotter?j:a};this.mouseProperties=function(f,c){var a=b.mousecaptor.config(f,c);return a==
b.mousecaptor?j:a};this.graphProperties=function(f,c){var a=b.graph.config(f,c);return a==b.graph?j:a};this.getMouse=function(){return{mouseX:b.mousecaptor.mouseX,mouseY:b.mousecaptor.mouseY,down:b.mousecaptor.isMouseDown}};this.position=function(f,c,a){if(0==arguments.length)return{stageX:b.mousecaptor.stageX,stageY:b.mousecaptor.stageY,ratio:b.mousecaptor.ratio};b.mousecaptor.stageX=void 0!=f?f:b.mousecaptor.stageX;b.mousecaptor.stageY=void 0!=c?c:b.mousecaptor.stageY;b.mousecaptor.ratio=void 0!=
a?a:b.mousecaptor.ratio;return j};this.goTo=function(f,c,a){b.mousecaptor.interpolate(f,c,a);return j};this.zoomTo=function(f,c,a){a=Math.min(Math.max(b.mousecaptor.config("minRatio"),a),b.mousecaptor.config("maxRatio"));a==b.mousecaptor.ratio?b.mousecaptor.interpolate(f-b.width/2+b.mousecaptor.stageX,c-b.height/2+b.mousecaptor.stageY):b.mousecaptor.interpolate((a*f-b.mousecaptor.ratio*b.width/2)/(a-b.mousecaptor.ratio),(a*c-b.mousecaptor.ratio*b.height/2)/(a-b.mousecaptor.ratio),a);return j};this.resize=
function(f,c){b.resize(f,c);return j};this.draw=function(f,c,a,g){b.draw(f,c,a,g);return j};this.refresh=function(){b.refresh();return j};this.addGenerator=function(f,c,a){sigma.chronos.addGenerator(f+"_ext_"+b.id,c,a);return j};this.removeGenerator=function(f){sigma.chronos.removeGenerator(f+"_ext_"+b.id);return j};this.addNode=function(f,c){b.graph.addNode(f,c);return j};this.addEdge=function(f,c,a,g){b.graph.addEdge(f,c,a,g);return j};this.dropNode=function(f){b.graph.dropNode(f);return j};this.dropEdge=
function(f){b.graph.dropEdge(f);return j};this.pushGraph=function(f,c){f.nodes&&f.nodes.forEach(function(a){a.id&&(!c||!b.graph.nodesIndex[a.id])&&j.addNode(a.id,a)});f.edges&&f.edges.forEach(function(a){(validID=a.source&&a.target&&a.id)&&(!c||!b.graph.edgesIndex[a.id])&&j.addNode(a.id,a.source,a.target,a)});return j};this.emptyGraph=function(){b.graph.empty();return j};this.getNodesCount=function(){return b.graph.nodes.length};this.getEdgesCount=function(){return b.graph.edges.length};this.iterNodes=
function(f,c){b.graph.iterNodes(f,c);return j};this.iterEdges=function(f,c){b.graph.iterEdges(f,c);return j};this.getNodes=function(f){return b.graph.getNodes(f)};this.getEdges=function(f){return b.graph.getEdges(f)};this.activateMonitoring=function(){return b.monitor.activate()};this.desactivateMonitoring=function(){return b.monitor.desactivate()};b.bind("downnodes upnodes downgraph upgraph",function(b){j.dispatch(b.type,b.content)});b.graph.bind("overnodes outnodes",function(b){j.dispatch(b.type,
b.content)})}var k=0,m={plugins:[]};sigma.init=function(b){b=new F(b,(++k).toString());sigma.instances[k]=new x(b);return sigma.instances[k]};sigma.addPlugin=function(b,g,f){x.prototype[b]=g;m.plugins.push(f)};sigma.chronos=new function(){function b(a){window.setTimeout(a,0);return h}function g(){for(h.dispatch("frameinserted");n&&v.length&&f(););!n||!v.length?a():(B=(new Date).getTime(),m++,z=u-p,q=p-z,h.dispatch("insertframe"),b(g))}function f(){C%=v.length;if(!v[C].task()){var a=v[C].taskName;
y=y.filter(function(b){b.taskParent==a&&v.push({taskName:b.taskName,task:b.task});return b.taskParent!=a});h.dispatch("killed",v.splice(C--,1)[0])}C++;u=(new Date).getTime()-B;return u<=q}function c(){n=!0;m=C=0;x=B=(new Date).getTime();h.dispatch("start");h.dispatch("insertframe");b(g);return h}function a(){h.dispatch("stop");n=!1;return h}function i(a,b,d){if("function"!=typeof a)throw Error('Task "'+b+'" is not a function');v.push({taskName:b,task:a});n=!(!n&&!(d&&c()||1));return h}function d(a){return a?
Object.keys(r).filter(function(a){return!!r[a].on}).length:Object.keys(r).length}function w(){Object.keys(r).length?(h.dispatch("startgenerators"),h.unbind("killed",o),b(function(){for(var a in r)r[a].on=!0,i(r[a].task,a,!1)}),h.bind("killed",o).runTasks()):h.dispatch("stopgenerators");return h}function o(a){void 0!=r[a.content.taskName]&&(r[a.content.taskName].del||!r[a.content.taskName].condition()?delete r[a.content.taskName]:r[a.content.taskName].on=!1,0==d(!0)&&w())}sigma.classes.EventDispatcher.call(this);
var h=this,n=!1,l=80,k=0,m=0,p=1E3/l,q=p,u=0,x=0,B=0,z=0,r={},v=[],y=[],C=0;this.frequency=function(a){return void 0!=a?(l=Math.abs(1*a),p=1E3/l,m=0,h):l};this.runTasks=c;this.stopTasks=a;this.insertFrame=b;this.addTask=i;this.queueTask=function(a,b,c){if("function"!=typeof a)throw Error('Task "'+b+'" is not a function');if(!v.concat(y).some(function(a){return a.taskName==c}))throw Error('Parent task "'+c+'" of "'+b+'" is not attached.');y.push({taskParent:c,taskName:b,task:a});return h};this.removeTask=
function(b,c){if(void 0==b)v=[],1==c?y=[]:2==c&&(v=y,y=[]),a();else{var d="string"==typeof b?b:"";v=v.filter(function(a){return("string"==typeof b?a.taskName==b:a.task==b)?(d=a.taskName,!1):!0});0<c&&(y=y.filter(function(a){1==c&&a.taskParent==d&&v.push(a);return a.taskParent!=d}))}n=!(v.length&&(!a()||1));return h};this.addGenerator=function(a,b,c){if(void 0!=r[a])return h;r[a]={task:b,condition:c};0==d(!0)&&w();return h};this.removeGenerator=function(a){r[a]&&(r[a].on=!1,r[a].del=!0);return h};
this.startGenerators=w;this.getGeneratorsIDs=function(){return Object.keys(r)};this.getFPS=function(){n&&(k=Math.round(1E4*(m/((new Date).getTime()-x)))/10);return k};this.getTasksCount=function(){return v.length};this.getQueuedTasksCount=function(){return y.length};this.getExecutionTime=function(){return B-x};return this};sigma.debugMode=0;sigma.log=function(){if(1==sigma.debugMode)for(var b in arguments)console.log(arguments[b]);else if(1<sigma.debugMode)for(b in arguments)throw Error(arguments[b]);
return sigma};sigma.easing={linear:{},quadratic:{}};sigma.easing.linear.easenone=function(b){return b};sigma.easing.quadratic.easein=function(b){return b*b};sigma.easing.quadratic.easeout=function(b){return-b*(b-2)};sigma.easing.quadratic.easeinout=function(b){return 1>(b*=2)?0.5*b*b:-0.5*(--b*(b-2)-1)};sigma.tools.drawRoundRect=function(b,g,f,c,a,i,d){var i=i?i:0,k=d?d:[],k="string"==typeof k?k.split(" "):k,d=i&&(0<=k.indexOf("topleft")||0<=k.indexOf("top")||0<=k.indexOf("left")),m=i&&(0<=k.indexOf("topright")||
0<=k.indexOf("top")||0<=k.indexOf("right")),h=i&&(0<=k.indexOf("bottomleft")||0<=k.indexOf("bottom")||0<=k.indexOf("left")),k=i&&(0<=k.indexOf("bottomright")||0<=k.indexOf("bottom")||0<=k.indexOf("right"));b.moveTo(g,f+i);d?b.arcTo(g,f,g+i,f,i):b.lineTo(g,f);m?(b.lineTo(g+c-i,f),b.arcTo(g+c,f,g+c,f+i,i)):b.lineTo(g+c,f);k?(b.lineTo(g+c,f+a-i),b.arcTo(g+c,f+a,g+c-i,f+a,i)):b.lineTo(g+c,f+a);h?(b.lineTo(g+i,f+a),b.arcTo(g,f+a,g,f+a-i,i)):b.lineTo(g,f+a);b.lineTo(g,f+i)};sigma.tools.getRGB=function(b,
g){var b=b.toString(),f={r:0,g:0,b:0};if(3<=b.length&&"#"==b.charAt(0)){var c=b.length-1;6==c?f={r:parseInt(b.charAt(1)+b.charAt(2),16),g:parseInt(b.charAt(3)+b.charAt(4),16),b:parseInt(b.charAt(5)+b.charAt(5),16)}:3==c&&(f={r:parseInt(b.charAt(1)+b.charAt(1),16),g:parseInt(b.charAt(2)+b.charAt(2),16),b:parseInt(b.charAt(3)+b.charAt(3),16)})}g&&(f=[f.r,f.g,f.b]);return f};sigma.tools.rgbToHex=function(b,g,f){return sigma.tools.toHex(b)+sigma.tools.toHex(g)+sigma.tools.toHex(f)};sigma.tools.toHex=
function(b){b=parseInt(b,10);if(isNaN(b))return"00";b=Math.max(0,Math.min(b,255));return"0123456789ABCDEF".charAt((b-b%16)/16)+"0123456789ABCDEF".charAt(b%16)};sigma.publicPrototype=x.prototype})();
