# Supplementary material for: Finding the Patient’s Voice Using Big Data: Analysis of Users’ Health-Related Concerns in the ChaCha Question-and-Answer Service (2009–2012)
Source: J Med Internet Res. 2016 Mar 9;18(3):e44. doi: 10.2196/jmir.5033 (PMC4805858; doi:10.2196/jmir.5033)
Supplement: Multimedia Appendix 1 [file jmir_v18i3e44_app1.zip › male/js/sigma/sigma.parseJson.js]

// Scott Hale (Oxford Internet Institute)
// Requires sigma.js and jquery to be loaded
// based on parseGexf from Mathieu Jacomy @ Sciences Po M�dialab & WebAtlas

sigma.publicPrototype.parseJson = function(jsonPath,callback) {
	var sigmaInstance = this;
	jQuery.getJSON(jsonPath, function(data) {
		for (i=0; i<data.nodes.length; i++){
			var id=data.nodes[i].id;
			//window.NODE = data.nodes[i];//In the original, but not sure purpose
			sigmaInstance.addNode(id,data.nodes[i]);
		}

		for(j=0; j<data.edges.length; j++){
			var edgeNode = data.edges[j];

			var source = edgeNode.source;
			var target = edgeNode.target;
			var label = edgeNode.label;
			var eid = edgeNode.id;

			sigmaInstance.addEdge(eid,source,target,edgeNode);
		}
		
		if (callback) callback.call(this);//Trigger the data ready function
	
	});//end jquery getJSON function
};//end sigma.parseJson function
