# Supplementary material for: Finding the Patient’s Voice Using Big Data: Analysis of Users’ Health-Related Concerns in the ChaCha Question-and-Answer Service (2009–2012)
Source: J Med Internet Res. 2016 Mar 9;18(3):e44. doi: 10.2196/jmir.5033 (PMC4805858; doi:10.2196/jmir.5033)
Supplement: Multimedia Appendix 1 [file jmir_v18i3e44_app1.zip › male/web.config]

<configuration>

    <system.webServer>

        <staticContent>
            <mimeMap fileExtension=".json" mimeType="application/json" />
            <mimeMap fileExtension=".gexf" mimeType="text/xml" />
     </staticContent>

    </system.webServer>

</configuration> 
