# Supplementary material for: Finding the Patient’s Voice Using Big Data: Analysis of Users’ Health-Related Concerns in the ChaCha Question-and-Answer Service (2009–2012)
Source: J Med Internet Res. 2016 Mar 9;18(3):e44. doi: 10.2196/jmir.5033 (PMC4805858; doi:10.2196/jmir.5033)
Supplement: Multimedia Appendix 2 [file jmir_v18i3e44_app2.zip › female/data.json]

{"edges":[{"label":"","source":"pregnancy","target":"symptoms","id":"55","attributes":{},"color":"rgb(228,124,76)","size":1.0},{"label":"","source":"crohns","target":"disease","id":"158","attributes":{},"color":"rgb(228,148,76)","size":1.0},{"label":"","source":"donate","target":"blood","id":"187","attributes":{},"color":"rgb(228,76,172)","size":1.0},{"label":"","source":"3","target":"weeks","id":"94","attributes":{},"color":"rgb(228,172,76)","size":1.0},{"label":"","source":"menstrual","target":"cycle","id":"62","attributes":{},"color":"rgb(140,76,228)","size":1.0},{"label":"","source":"kidney","target":"infection","id":"100","attributes":{},"color":"rgb(228,76,76)","size":1.0},{"label":"","source":"personality","target":"disorder","id":"253","attributes":{},"color":"rgb(212,76,228)","size":1.0},{"label":"","source":"sex","target":"condom","id":"203","attributes":{},"color":"rgb(228,172,76)","size":1.0},{"label":"","source":"time","target":"sex","id":"167","attributes":{},"color":"rgb(228,172,76)","size":1.0},{"label":"","source":"diet","target":"pill","id":"179","attributes":{},"color":"rgb(228,172,76)","size":1.0},{"label":"","source":"ur","target":"period","id":"20","attributes":{},"color":"rgb(228,172,76)","size":1.0},{"label":"","source":"upset","target":"stomach","id":"123","attributes":{},"color":"rgb(228,76,172)","size":1.0},{"label":"","source":"month","target":"baby","id":"285","attributes":{},"color":"rgb(228,172,76)","size":1.0},{"label":"","source":"period","target":"2","id":"250","attributes":{},"color":"rgb(228,172,76)","size":1.0},{"label":"","source":"months","target":"pregnant","id":"58","attributes":{},"color":"rgb(228,172,76)","size":1.0},{"label":"","source":"find","target":"pregnant","id":"157","attributes":{},"color":"rgb(228,172,76)","size":1.0},{"label":"","source":"control","target":"pills","id":"24","attributes":{},"color":"rgb(228,172,76)","size":1.0},{"label":"","source":"cervical","target":"cancer","id":"85","attributes":{},"color":"rgb(228,100,76)","size":1.0},{"label":"","source":"pregnant","target":"start","id":"219","attributes":{},"color":"rgb(228,172,76)","size":1.0},{"label":"","source":"you\u0027re","target":"pregnant","id":"27","attributes":{},"color":"rgb(228,172,76)","size":1.0},{"label":"","source":"feel","target":"baby","id":"159","attributes":{},"color":"rgb(228,124,124)","size":1.0},{"label":"","source":"calories","target":"cup","id":"156","attributes":{},"color":"rgb(140,76,228)","size":1.0},{"label":"","source":"missed","target":"period","id":"48","attributes":{},"color":"rgb(228,172,76)","size":1.0},{"label":"","source":"mosquito","target":"bites","id":"240","attributes":{},"color":"rgb(188,228,76)","size":1.0},{"label":"","source":"breast","target":"feeding","id":"201","attributes":{},"color":"rgb(228,100,76)","size":1.0},{"label":"","source":"boobs","target":"hurt","id":"209","attributes":{},"color":"rgb(196,200,76)","size":1.0},{"label":"","source":"unprotected","target":"sex","id":"34","attributes":{},"color":"rgb(228,172,76)","size":1.0},{"label":"","source":"heart","target":"burn","id":"111","attributes":{},"color":"rgb(140,76,228)","size":1.0},{"label":"","source":"pregnant","target":"guy","id":"109","attributes":{},"color":"rgb(228,172,76)","size":1.0},{"label":"","source":"butt","target":"bigger","id":"140","attributes":{},"color":"rgb(164,228,76)","size":1.0},{"label":"","source":"weight","target":"loss","id":"39","attributes":{},"color":"rgb(228,76,148)","size":1.0},{"label":"","source":"cold","target":"sores","id":"26","attributes":{},"color":"rgb(92,76,228)","size":1.0},{"label":"","source":"calories","target":"burn","id":"11","attributes":{},"color":"rgb(140,76,228)","size":1.0},{"label":"","source":"bladder","target":"infection","id":"37","attributes":{},"color":"rgb(228,76,76)","size":1.0},{"label":"","source":"control","target":"pregnant","id":"272","attributes":{},"color":"rgb(228,172,76)","size":1.0},{"label":"","source":"help","target":"rid","id":"86","attributes":{},"color":"rgb(140,76,228)","size":1.0},{"label":"","source":"signs","target":"depression","id":"259","attributes":{},"color":"rgb(228,76,76)","size":1.0},{"label":"","source":"vaginal","target":"discharge","id":"52","attributes":{},"color":"rgb(228,76,124)","size":1.0},{"label":"","source":"time","target":"pregnant","id":"200","attributes":{},"color":"rgb(228,172,76)","size":1.0},{"label":"","source":"late","target":"period","id":"98","attributes":{},"color":"rgb(228,172,76)","size":1.0},{"label":"","source":"pregnant","target":"pregnancy","id":"280","attributes":{},"color":"rgb(228,172,76)","size":1.0},{"label":"","source":"stomach","target":"pain","id":"255","attributes":{},"color":"rgb(228,76,172)","size":1.0},{"label":"","source":"loose","target":"weight","id":"9","attributes":{},"color":"rgb(184,76,188)","size":1.0},{"label":"","source":"period","target":"cramps","id":"68","attributes":{},"color":"rgb(184,124,152)","size":1.0},{"label":"","source":"sex","target":"pregnancy","id":"202","attributes":{},"color":"rgb(228,172,76)","size":1.0},{"label":"","source":"menstral","target":"cycle","id":"274","attributes":{},"color":"rgb(140,76,228)","size":1.0},{"label":"","source":"inches","target":"tall","id":"104","attributes":{},"color":"rgb(76,204,228)","size":1.0},{"label":"","source":"urinary","target":"tract","id":"17","attributes":{},"color":"rgb(228,76,76)","size":1.0},{"label":"","source":"days","target":"sex","id":"147","attributes":{},"color":"rgb(228,172,76)","size":1.0},{"label":"","source":"burn","target":"calories","id":"49","attributes":{},"color":"rgb(140,76,228)","size":1.0},{"label":"","source":"coming","target":"vagina","id":"279","attributes":{},"color":"rgb(228,172,76)","size":1.0},{"label":"","source":"pregnant","target":"birth","id":"63","attributes":{},"color":"rgb(228,172,76)","size":1.0},{"label":"","source":"rid","target":"love","id":"149","attributes":{},"color":"rgb(140,76,228)","size":1.0},{"label":"","source":"2","target":"days","id":"79","attributes":{},"color":"rgb(228,172,76)","size":1.0},{"label":"","source":"control","target":"shot","id":"127","attributes":{},"color":"rgb(228,172,76)","size":1.0},{"label":"","source":"shock","target":"syndrome","id":"176","attributes":{},"color":"rgb(76,180,228)","size":1.0},{"label":"","source":"early","target":"signs","id":"44","attributes":{},"color":"rgb(228,76,76)","size":1.0},{"label":"","source":"ways","target":"help","id":"298","attributes":{},"color":"rgb(140,76,228)","size":1.0},{"label":"","source":"bad","target":"pregnant","id":"284","attributes":{},"color":"rgb(228,172,76)","size":1.0},{"label":"","source":"vaginal","target":"area","id":"287","attributes":{},"color":"rgb(228,76,124)","size":1.0},{"label":"","source":"going","target":"doctor","id":"299","attributes":{},"color":"rgb(76,132,228)","size":1.0},{"label":"","source":"weight","target":"lose","id":"73","attributes":{},"color":"rgb(228,76,148)","size":1.0},{"label":"","source":"start","target":"period","id":"28","attributes":{},"color":"rgb(228,172,76)","size":1.0},{"label":"","source":"teenage","target":"girl","id":"261","attributes":{},"color":"rgb(228,76,148)","size":1.0},{"label":"","source":"normal","target":"weight","id":"216","attributes":{},"color":"rgb(228,76,160)","size":1.0},{"label":"","source":"baby","target":"pregnant","id":"292","attributes":{},"color":"rgb(228,172,76)","size":1.0},{"label":"","source":"sex","target":"day","id":"223","attributes":{},"color":"rgb(228,172,76)","size":1.0},{"label":"","source":"couple","target":"days","id":"239","attributes":{},"color":"rgb(228,172,76)","size":1.0},{"label":"","source":"year","target":"girl","id":"6","attributes":{},"color":"rgb(228,76,148)","size":1.0},{"label":"","source":"sun","target":"poisoning","id":"267","attributes":{},"color":"rgb(116,76,228)","size":1.0},{"label":"","source":"weeks","target":"pregnancy","id":"76","attributes":{},"color":"rgb(228,172,76)","size":1.0},{"label":"","source":"pregnancy","target":"test","id":"4","attributes":{},"color":"rgb(228,172,76)","size":1.0},{"label":"","source":"white","target":"discharge","id":"210","attributes":{},"color":"rgb(228,76,124)","size":1.0},{"label":"","source":"sign","target":"pregnancy","id":"14","attributes":{},"color":"rgb(228,172,76)","size":1.0},{"label":"","source":"calories","target":"small","id":"83","attributes":{},"color":"rgb(140,76,228)","size":1.0},{"label":"","source":"bed","target":"bugs","id":"232","attributes":{},"color":"rgb(212,228,76)","size":1.0},{"label":"","source":"symptoms","target":"pregnancy","id":"21","attributes":{},"color":"rgb(228,124,76)","size":1.0},{"label":"","source":"pregnant","target":"day","id":"213","attributes":{},"color":"rgb(228,172,76)","size":1.0},{"label":"","source":"hurt","target":"baby","id":"135","attributes":{},"color":"rgb(228,172,76)","size":1.0},{"label":"","source":"start","target":"feeling","id":"295","attributes":{},"color":"rgb(228,172,76)","size":1.0},{"label":"","source":"week","target":"period","id":"241","attributes":{},"color":"rgb(228,172,76)","size":1.0},{"label":"","source":"signs","target":"pregnancy","id":"5","attributes":{},"color":"rgb(228,124,76)","size":1.0},{"label":"","source":"yeast","target":"infections","id":"43","attributes":{},"color":"rgb(228,76,76)","size":1.0},{"label":"","source":"allergic","target":"reaction","id":"230","attributes":{},"color":"rgb(76,228,156)","size":1.0},{"label":"","source":"hair","target":"grow","id":"78","attributes":{},"color":"rgb(164,228,76)","size":1.0},{"label":"","source":"stomach","target":"aches","id":"296","attributes":{},"color":"rgb(228,76,172)","size":1.0},{"label":"","source":"long","target":"pregnancy","id":"262","attributes":{},"color":"rgb(228,172,76)","size":1.0},{"label":"","source":"help","target":"lose","id":"29","attributes":{},"color":"rgb(184,76,188)","size":1.0},{"label":"","source":"pap","target":"smear","id":"119","attributes":{},"color":"rgb(76,228,108)","size":1.0},{"label":"","source":"period","target":"pregnancy","id":"257","attributes":{},"color":"rgb(228,172,76)","size":1.0},{"label":"","source":"abortion","target":"pill","id":"212","attributes":{},"color":"rgb(228,172,76)","size":1.0},{"label":"","source":"calories","target":"1","id":"168","attributes":{},"color":"rgb(140,76,228)","size":1.0},{"label":"","source":"prenatal","target":"vitamins","id":"236","attributes":{},"color":"rgb(228,124,76)","size":1.0},{"label":"","source":"stomach","target":"pains","id":"171","attributes":{},"color":"rgb(228,76,172)","size":1.0},{"label":"","source":"sex","target":"pregnant","id":"38","attributes":{},"color":"rgb(228,172,76)","size":1.0},{"label":"","source":"long","target":"pregnant","id":"129","attributes":{},"color":"rgb(228,172,76)","size":1.0},{"label":"","source":"best","target":"diet","id":"224","attributes":{},"color":"rgb(228,172,76)","size":1.0},{"label":"","source":"weight","target":"watchers","id":"105","attributes":{},"color":"rgb(228,76,148)","size":1.0},{"label":"","source":"trimester","target":"pregnancy","id":"180","attributes":{},"color":"rgb(228,172,76)","size":1.0},{"label":"","source":"sex","target":"baby","id":"148","attributes":{},"color":"rgb(228,172,76)","size":1.0},{"label":"","source":"tract","target":"infection","id":"25","attributes":{},"color":"rgb(228,76,76)","size":1.0},{"label":"","source":"rid","target":"stretch","id":"128","attributes":{},"color":"rgb(140,76,228)","size":1.0},{"label":"","source":"razor","target":"burn","id":"103","attributes":{},"color":"rgb(140,76,228)","size":1.0},{"label":"","source":"5","target":"feet","id":"90","attributes":{},"color":"rgb(228,76,148)","size":1.0},{"label":"","source":"calories","target":"day","id":"95","attributes":{},"color":"rgb(184,124,152)","size":1.0},{"label":"","source":"rid","target":"razor","id":"195","attributes":{},"color":"rgb(140,76,228)","size":1.0},{"label":"","source":"implantation","target":"bleeding","id":"50","attributes":{},"color":"rgb(164,76,228)","size":1.0},{"label":"","source":"lose","target":"weight","id":"2","attributes":{},"color":"rgb(228,76,148)","size":1.0},{"label":"","source":"symptoms","target":"flu","id":"228","attributes":{},"color":"rgb(228,76,124)","size":1.0},{"label":"","source":"rid","target":"fat","id":"290","attributes":{},"color":"rgb(140,76,228)","size":1.0},{"label":"","source":"will","target":"baby","id":"186","attributes":{},"color":"rgb(228,172,76)","size":1.0},{"label":"","source":"induce","target":"labor","id":"166","attributes":{},"color":"rgb(188,76,228)","size":1.0},{"label":"","source":"symptoms","target":"strep","id":"204","attributes":{},"color":"rgb(228,76,76)","size":1.0},{"label":"","source":"foods","target":"help","id":"178","attributes":{},"color":"rgb(140,76,228)","size":1.0},{"label":"","source":"start","target":"showing","id":"97","attributes":{},"color":"rgb(228,172,76)","size":1.0},{"label":"","source":"will","target":"hurt","id":"198","attributes":{},"color":"rgb(228,172,76)","size":1.0},{"label":"","source":"weight","target":"14","id":"251","attributes":{},"color":"rgb(228,76,148)","size":1.0},{"label":"","source":"symptoms","target":"depression","id":"291","attributes":{},"color":"rgb(228,76,76)","size":1.0},{"label":"","source":"normal","target":"blood","id":"199","attributes":{},"color":"rgb(228,76,172)","size":1.0},{"label":"","source":"mood","target":"swings","id":"235","attributes":{},"color":"rgb(228,196,76)","size":1.0},{"label":"","source":"wait","target":"pregnancy","id":"132","attributes":{},"color":"rgb(228,172,76)","size":1.0},{"label":"","source":"5","target":"days","id":"146","attributes":{},"color":"rgb(228,124,112)","size":1.0},{"label":"","source":"depo","target":"shot","id":"61","attributes":{},"color":"rgb(228,172,76)","size":1.0},{"label":"","source":"left","target":"side","id":"87","attributes":{},"color":"rgb(140,228,76)","size":1.0},{"label":"","source":"grow","target":"faster","id":"271","attributes":{},"color":"rgb(164,228,76)","size":1.0},{"label":"","source":"period","target":"day","id":"256","attributes":{},"color":"rgb(228,172,76)","size":1.0},{"label":"","source":"weight","target":"will","id":"247","attributes":{},"color":"rgb(228,124,112)","size":1.0},{"label":"","source":"inside","target":"vagina","id":"289","attributes":{},"color":"rgb(228,172,76)","size":1.0},{"label":"","source":"lose","target":"20","id":"244","attributes":{},"color":"rgb(228,76,148)","size":1.0},{"label":"","source":"birth","target":"control","id":"1","attributes":{},"color":"rgb(228,172,76)","size":1.0},{"label":"","source":"ur","target":"vagina","id":"233","attributes":{},"color":"rgb(228,172,76)","size":1.0},{"label":"","source":"period","target":"start","id":"252","attributes":{},"color":"rgb(228,172,76)","size":1.0},{"label":"","source":"pregnant","target":"sex","id":"36","attributes":{},"color":"rgb(228,172,76)","size":1.0},{"label":"","source":"canker","target":"sores","id":"66","attributes":{},"color":"rgb(92,76,228)","size":1.0},{"label":"","source":"feel","target":"better","id":"74","attributes":{},"color":"rgb(228,76,172)","size":1.0},{"label":"","source":"days","target":"late","id":"192","attributes":{},"color":"rgb(228,172,76)","size":1.0},{"label":"","source":"early","target":"symptoms","id":"220","attributes":{},"color":"rgb(228,76,76)","size":1.0},{"label":"","source":"rid","target":"hickey","id":"69","attributes":{},"color":"rgb(140,76,228)","size":1.0},{"label":"","source":"stretch","target":"marks","id":"33","attributes":{},"color":"rgb(140,76,228)","size":1.0},{"label":"","source":"tract","target":"infections","id":"276","attributes":{},"color":"rgb(228,76,76)","size":1.0},{"label":"","source":"period","target":"pregnant","id":"13","attributes":{},"color":"rgb(228,172,76)","size":1.0},{"label":"","source":"plan","target":"pill","id":"53","attributes":{},"color":"rgb(228,172,76)","size":1.0},{"label":"","source":"pregnacy","target":"test","id":"248","attributes":{},"color":"rgb(228,172,76)","size":1.0},{"label":"","source":"bug","target":"bites","id":"258","attributes":{},"color":"rgb(188,228,76)","size":1.0},{"label":"","source":"baby","target":"born","id":"138","attributes":{},"color":"rgb(228,172,76)","size":1.0},{"label":"","source":"chance","target":"pregnant","id":"67","attributes":{},"color":"rgb(228,172,76)","size":1.0},{"label":"","source":"fever","target":"blister","id":"278","attributes":{},"color":"rgb(228,76,196)","size":1.0},{"label":"","source":"5","target":"foot","id":"31","attributes":{},"color":"rgb(228,76,148)","size":1.0},{"label":"","source":"day","target":"period","id":"77","attributes":{},"color":"rgb(228,172,76)","size":1.0},{"label":"","source":"test","target":"negative","id":"281","attributes":{},"color":"rgb(228,172,76)","size":1.0},{"label":"","source":"losing","target":"weight","id":"194","attributes":{},"color":"rgb(228,76,148)","size":1.0},{"label":"","source":"symptoms","target":"yeast","id":"101","attributes":{},"color":"rgb(228,76,76)","size":1.0},{"label":"","source":"gain","target":"weight","id":"12","attributes":{},"color":"rgb(228,76,148)","size":1.0},{"label":"","source":"staph","target":"infection","id":"190","attributes":{},"color":"rgb(228,76,76)","size":1.0},{"label":"","source":"sharp","target":"pain","id":"120","attributes":{},"color":"rgb(228,76,172)","size":1.0},{"label":"","source":"20","target":"pounds","id":"188","attributes":{},"color":"rgb(228,76,148)","size":1.0},{"label":"","source":"calories","target":"slice","id":"162","attributes":{},"color":"rgb(140,76,228)","size":1.0},{"label":"","source":"best","target":"time","id":"45","attributes":{},"color":"rgb(228,172,76)","size":1.0},{"label":"","source":"food","target":"poisoning","id":"72","attributes":{},"color":"rgb(116,76,228)","size":1.0},{"label":"","source":"anxiety","target":"attack","id":"177","attributes":{},"color":"rgb(76,84,228)","size":1.0},{"label":"","source":"love","target":"handles","id":"60","attributes":{},"color":"rgb(140,76,228)","size":1.0},{"label":"","source":"long","target":"sex","id":"89","attributes":{},"color":"rgb(228,172,76)","size":1.0},{"label":"","source":"year","target":"female","id":"71","attributes":{},"color":"rgb(228,76,148)","size":1.0},{"label":"","source":"sex","target":"period","id":"46","attributes":{},"color":"rgb(228,172,76)","size":1.0},{"label":"","source":"head","target":"lice","id":"189","attributes":{},"color":"rgb(228,76,220)","size":1.0},{"label":"","source":"unborn","target":"baby","id":"270","attributes":{},"color":"rgb(228,172,76)","size":1.0},{"label":"","source":"heat","target":"rash","id":"260","attributes":{},"color":"rgb(228,76,100)","size":1.0},{"label":"","source":"period","target":"week","id":"226","attributes":{},"color":"rgb(228,172,76)","size":1.0},{"label":"","source":"hurt","target":"bad","id":"184","attributes":{},"color":"rgb(228,172,76)","size":1.0},{"label":"","source":"sexual","target":"intercourse","id":"242","attributes":{},"color":"rgb(228,220,76)","size":1.0},{"label":"","source":"guy","target":"cums","id":"214","attributes":{},"color":"rgb(228,172,76)","size":1.0},{"label":"","source":"2","target":"months","id":"133","attributes":{},"color":"rgb(228,172,76)","size":1.0},{"label":"","source":"ideal","target":"weight","id":"249","attributes":{},"color":"rgb(228,76,148)","size":1.0},{"label":"","source":"week","target":"pregnancy","id":"136","attributes":{},"color":"rgb(228,172,76)","size":1.0},{"label":"","source":"calories","target":"mcdonalds","id":"141","attributes":{},"color":"rgb(140,76,228)","size":1.0},{"label":"","source":"lose","target":"pound","id":"229","attributes":{},"color":"rgb(228,76,148)","size":1.0},{"label":"","source":"girl","target":"5","id":"227","attributes":{},"color":"rgb(228,76,148)","size":1.0},{"label":"","source":"what\u0027s","target":"difference","id":"174","attributes":{},"color":"rgb(76,228,180)","size":1.0},{"label":"","source":"track","target":"infection","id":"151","attributes":{},"color":"rgb(228,76,76)","size":1.0},{"label":"","source":"weight","target":"15","id":"243","attributes":{},"color":"rgb(228,76,148)","size":1.0},{"label":"","source":"acid","target":"reflux","id":"185","attributes":{},"color":"rgb(76,228,228)","size":1.0},{"label":"","source":"low","target":"blood","id":"131","attributes":{},"color":"rgb(228,76,172)","size":1.0},{"label":"","source":"chances","target":"pregnant","id":"30","attributes":{},"color":"rgb(228,172,76)","size":1.0},{"label":"","source":"test","target":"positive","id":"152","attributes":{},"color":"rgb(228,172,76)","size":1.0},{"label":"","source":"long","target":"birth","id":"113","attributes":{},"color":"rgb(228,172,76)","size":1.0},{"label":"","source":"taco","target":"bell","id":"122","attributes":{},"color":"rgb(76,108,228)","size":1.0},{"label":"","source":"pregnant","target":"will","id":"118","attributes":{},"color":"rgb(228,172,76)","size":1.0},{"label":"","source":"month","target":"pregnant","id":"142","attributes":{},"color":"rgb(228,172,76)","size":1.0},{"label":"","source":"symptoms","target":"pregnant","id":"80","attributes":{},"color":"rgb(228,124,76)","size":1.0},{"label":"","source":"three","target":"days","id":"207","attributes":{},"color":"rgb(228,172,76)","size":1.0},{"label":"","source":"boy","target":"girl","id":"182","attributes":{},"color":"rgb(228,76,148)","size":1.0},{"label":"","source":"pounds","target":"week","id":"144","attributes":{},"color":"rgb(228,124,112)","size":1.0},{"label":"","source":"lower","target":"stomach","id":"154","attributes":{},"color":"rgb(228,76,172)","size":1.0},{"label":"","source":"menstrual","target":"cramps","id":"108","attributes":{},"color":"rgb(140,76,228)","size":1.0},{"label":"","source":"lose","target":"10","id":"163","attributes":{},"color":"rgb(228,76,148)","size":1.0},{"label":"","source":"calories","target":"large","id":"215","attributes":{},"color":"rgb(140,76,228)","size":1.0},{"label":"","source":"ice","target":"cream","id":"145","attributes":{},"color":"rgb(92,228,76)","size":1.0},{"label":"","source":"sharp","target":"pains","id":"93","attributes":{},"color":"rgb(228,76,172)","size":1.0},{"label":"","source":"pregnant","target":"ur","id":"254","attributes":{},"color":"rgb(228,172,76)","size":1.0},{"label":"","source":"foods","target":"eat","id":"82","attributes":{},"color":"rgb(140,76,228)","size":1.0},{"label":"","source":"brown","target":"discharge","id":"191","attributes":{},"color":"rgb(228,76,124)","size":1.0},{"label":"","source":"calories","target":"chicken","id":"221","attributes":{},"color":"rgb(140,76,228)","size":1.0},{"label":"","source":"weight","target":"5","id":"172","attributes":{},"color":"rgb(228,76,148)","size":1.0},{"label":"","source":"calories","target":"medium","id":"288","attributes":{},"color":"rgb(140,76,228)","size":1.0},{"label":"","source":"weight","target":"gain","id":"121","attributes":{},"color":"rgb(228,76,148)","size":1.0},{"label":"","source":"5","target":"pounds","id":"269","attributes":{},"color":"rgb(228,76,148)","size":1.0},{"label":"","source":"rid","target":"cellulite","id":"277","attributes":{},"color":"rgb(140,76,228)","size":1.0},{"label":"","source":"stomach","target":"hurt","id":"81","attributes":{},"color":"rgb(228,124,124)","size":1.0},{"label":"","source":"will","target":"period","id":"181","attributes":{},"color":"rgb(228,172,76)","size":1.0},{"label":"","source":"early","target":"pregnancy","id":"16","attributes":{},"color":"rgb(228,124,76)","size":1.0},{"label":"","source":"pregnant","target":"condom","id":"155","attributes":{},"color":"rgb(228,172,76)","size":1.0},{"label":"","source":"weeks","target":"pregnant","id":"19","attributes":{},"color":"rgb(228,172,76)","size":1.0},{"label":"","source":"will","target":"lose","id":"56","attributes":{},"color":"rgb(228,124,112)","size":1.0},{"label":"","source":"yeast","target":"infection","id":"3","attributes":{},"color":"rgb(228,76,76)","size":1.0},{"label":"","source":"calories","target":"banana","id":"161","attributes":{},"color":"rgb(140,76,228)","size":1.0},{"label":"","source":"stomach","target":"flu","id":"143","attributes":{},"color":"rgb(228,76,172)","size":1.0},{"label":"","source":"pregnant","target":"baby","id":"263","attributes":{},"color":"rgb(228,172,76)","size":1.0},{"label":"","source":"days","target":"period","id":"65","attributes":{},"color":"rgb(228,172,76)","size":1.0},{"label":"","source":"2","target":"weeks","id":"42","attributes":{},"color":"rgb(228,172,76)","size":1.0},{"label":"","source":"good","target":"diet","id":"170","attributes":{},"color":"rgb(228,172,76)","size":1.0},{"label":"","source":"morning","target":"sickness","id":"10","attributes":{},"color":"rgb(228,172,76)","size":1.0},{"label":"","source":"ur","target":"stomach","id":"169","attributes":{},"color":"rgb(228,124,124)","size":1.0},{"label":"","source":"healthy","target":"weight","id":"59","attributes":{},"color":"rgb(228,76,148)","size":1.0},{"label":"","source":"eat","target":"day","id":"57","attributes":{},"color":"rgb(184,124,152)","size":1.0},{"label":"","source":"skin","target":"cancer","id":"88","attributes":{},"color":"rgb(228,100,76)","size":1.0},{"label":"","source":"boobs","target":"bigger","id":"75","attributes":{},"color":"rgb(164,228,76)","size":1.0},{"label":"","source":"chicken","target":"pox","id":"125","attributes":{},"color":"rgb(140,76,228)","size":1.0},{"label":"","source":"period","target":"month","id":"92","attributes":{},"color":"rgb(228,172,76)","size":1.0},{"label":"","source":"urinary","target":"track","id":"130","attributes":{},"color":"rgb(228,76,76)","size":1.0},{"label":"","source":"breast","target":"feed","id":"211","attributes":{},"color":"rgb(228,100,76)","size":1.0},{"label":"","source":"weight","target":"fast","id":"35","attributes":{},"color":"rgb(228,76,148)","size":1.0},{"label":"","source":"baby","target":"move","id":"293","attributes":{},"color":"rgb(228,172,76)","size":1.0},{"label":"","source":"control","target":"pill","id":"47","attributes":{},"color":"rgb(228,172,76)","size":1.0},{"label":"","source":"will","target":"pregnant","id":"70","attributes":{},"color":"rgb(228,172,76)","size":1.0},{"label":"","source":"normal","target":"feel","id":"282","attributes":{},"color":"rgb(228,76,172)","size":1.0},{"label":"","source":"symptom","target":"pregnancy","id":"197","attributes":{},"color":"rgb(228,172,76)","size":1.0},{"label":"","source":"sinus","target":"infection","id":"117","attributes":{},"color":"rgb(228,76,76)","size":1.0},{"label":"","source":"stomach","target":"hurts","id":"160","attributes":{},"color":"rgb(228,76,172)","size":1.0},{"label":"","source":"planned","target":"parenthood","id":"294","attributes":{},"color":"rgb(76,228,204)","size":1.0},{"label":"","source":"bipolar","target":"disorder","id":"225","attributes":{},"color":"rgb(212,76,228)","size":1.0},{"label":"","source":"3","target":"months","id":"153","attributes":{},"color":"rgb(228,172,76)","size":1.0},{"label":"","source":"long","target":"period","id":"126","attributes":{},"color":"rgb(228,172,76)","size":1.0},{"label":"","source":"pregnant","target":"women","id":"15","attributes":{},"color":"rgb(228,172,76)","size":1.0},{"label":"","source":"girl","target":"weigh","id":"107","attributes":{},"color":"rgb(228,76,148)","size":1.0},{"label":"","source":"pregnancy","target":"tests","id":"84","attributes":{},"color":"rgb(228,172,76)","size":1.0},{"label":"","source":"period","target":"late","id":"99","attributes":{},"color":"rgb(228,172,76)","size":1.0},{"label":"","source":"ways","target":"rid","id":"96","attributes":{},"color":"rgb(140,76,228)","size":1.0},{"label":"","source":"period","target":"blood","id":"173","attributes":{},"color":"rgb(228,124,124)","size":1.0},{"label":"","source":"dont","target":"eat","id":"217","attributes":{},"color":"rgb(140,76,228)","size":1.0},{"label":"","source":"normal","target":"period","id":"150","attributes":{},"color":"rgb(228,124,124)","size":1.0},{"label":"","source":"calories","target":"eat","id":"238","attributes":{},"color":"rgb(140,76,228)","size":1.0},{"label":"","source":"breast","target":"milk","id":"137","attributes":{},"color":"rgb(228,100,76)","size":1.0},{"label":"","source":"help","target":"loose","id":"193","attributes":{},"color":"rgb(140,76,228)","size":1.0},{"label":"","source":"period","target":"sex","id":"266","attributes":{},"color":"rgb(228,172,76)","size":1.0},{"label":"","source":"will","target":"start","id":"237","attributes":{},"color":"rgb(228,172,76)","size":1.0},{"label":"","source":"bacterial","target":"vaginosis","id":"234","attributes":{},"color":"rgb(76,156,228)","size":1.0},{"label":"","source":"pregnant","target":"period","id":"7","attributes":{},"color":"rgb(228,172,76)","size":1.0},{"label":"","source":"strep","target":"throat","id":"18","attributes":{},"color":"rgb(228,76,76)","size":1.0},{"label":"","source":"pregnancy","target":"start","id":"175","attributes":{},"color":"rgb(228,172,76)","size":1.0},{"label":"","source":"belly","target":"button","id":"41","attributes":{},"color":"rgb(116,228,76)","size":1.0},{"label":"","source":"rid","target":"pimple","id":"231","attributes":{},"color":"rgb(140,76,228)","size":1.0},{"label":"","source":"feel","target":"sick","id":"115","attributes":{},"color":"rgb(228,76,172)","size":1.0},{"label":"","source":"average","target":"weight","id":"8","attributes":{},"color":"rgb(228,76,148)","size":1.0},{"label":"","source":"boobs","target":"grow","id":"206","attributes":{},"color":"rgb(164,228,76)","size":1.0},{"label":"","source":"rid","target":"cramps","id":"268","attributes":{},"color":"rgb(140,76,228)","size":1.0},{"label":"","source":"i\u0027m","target":"pregnant","id":"110","attributes":{},"color":"rgb(228,172,76)","size":1.0},{"label":"","source":"symptoms","target":"mono","id":"51","attributes":{},"color":"rgb(228,76,76)","size":1.0},{"label":"","source":"white","target":"stuff","id":"165","attributes":{},"color":"rgb(228,76,124)","size":1.0},{"label":"","source":"month","target":"pregnancy","id":"106","attributes":{},"color":"rgb(228,172,76)","size":1.0},{"label":"","source":"10","target":"pounds","id":"114","attributes":{},"color":"rgb(228,76,148)","size":1.0},{"label":"","source":"started","target":"period","id":"183","attributes":{},"color":"rgb(228,172,76)","size":1.0},{"label":"","source":"breast","target":"cancer","id":"23","attributes":{},"color":"rgb(228,100,76)","size":1.0},{"label":"","source":"light","target":"headed","id":"265","attributes":{},"color":"rgb(76,228,132)","size":1.0},{"label":"","source":"cramps","target":"period","id":"222","attributes":{},"color":"rgb(184,124,152)","size":1.0},{"label":"","source":"diet","target":"pills","id":"124","attributes":{},"color":"rgb(228,172,76)","size":1.0},{"label":"","source":"kill","target":"baby","id":"134","attributes":{},"color":"rgb(228,172,76)","size":1.0},{"label":"","source":"test","target":"pregnant","id":"286","attributes":{},"color":"rgb(228,172,76)","size":1.0},{"label":"","source":"toxic","target":"shock","id":"116","attributes":{},"color":"rgb(76,180,228)","size":1.0},{"label":"","source":"sickness","target":"start","id":"245","attributes":{},"color":"rgb(228,172,76)","size":1.0},{"label":"","source":"stomach","target":"feel","id":"275","attributes":{},"color":"rgb(228,76,172)","size":1.0},{"label":"","source":"long","target":"wait","id":"22","attributes":{},"color":"rgb(228,172,76)","size":1.0},{"label":"","source":"hot","target":"flashes","id":"283","attributes":{},"color":"rgb(76,228,84)","size":1.0},{"label":"","source":"signs","target":"symptoms","id":"196","attributes":{},"color":"rgb(228,76,76)","size":1.0},{"label":"","source":"4","target":"days","id":"164","attributes":{},"color":"rgb(228,172,76)","size":1.0},{"label":"","source":"time","target":"day","id":"273","attributes":{},"color":"rgb(228,172,76)","size":1.0},{"label":"","source":"blood","target":"clot","id":"205","attributes":{},"color":"rgb(228,76,172)","size":1.0},{"label":"","source":"heart","target":"beat","id":"102","attributes":{},"color":"rgb(140,76,228)","size":1.0},{"label":"","source":"blood","target":"sugar","id":"91","attributes":{},"color":"rgb(228,76,172)","size":1.0},{"label":"","source":"pregnant","target":"woman","id":"32","attributes":{},"color":"rgb(228,172,76)","size":1.0},{"label":"","source":"blood","target":"clots","id":"218","attributes":{},"color":"rgb(228,76,172)","size":1.0},{"label":"","source":"rid","target":"yeast","id":"112","attributes":{},"color":"rgb(184,76,152)","size":1.0},{"label":"","source":"panic","target":"attack","id":"139","attributes":{},"color":"rgb(76,84,228)","size":1.0},{"label":"","source":"3","target":"days","id":"64","attributes":{},"color":"rgb(228,172,76)","size":1.0},{"label":"","source":"watchers","target":"points","id":"208","attributes":{},"color":"rgb(228,76,148)","size":1.0},{"label":"","source":"foods","target":"high","id":"264","attributes":{},"color":"rgb(140,76,228)","size":1.0},{"label":"","source":"ur","target":"pregnant","id":"40","attributes":{},"color":"rgb(228,172,76)","size":1.0},{"label":"","source":"bladder","target":"infections","id":"246","attributes":{},"color":"rgb(228,76,76)","size":1.0},{"label":"","source":"days","target":"pregnant","id":"297","attributes":{},"color":"rgb(228,172,76)","size":1.0},{"label":"","source":"signs","target":"pregnant","id":"54","attributes":{},"color":"rgb(228,124,76)","size":1.0},{"label":"","source":"period","target":"will","id":"300","attributes":{},"color":"rgb(228,172,76)","size":1.0}],"nodes":[{"x":118.34700012207031,"y":9.272212028503418,"id":"sign","attributes":{"Modularity Class":"1","PageRank":"0.001904977099828254"},"color":"rgb(228,172,76)","size":10.0},{"x":210.6646270751953,"y":-56.009986877441406,"id":"belly","attributes":{"Modularity Class":"3","PageRank":"0.001904977099828254"},"color":"rgb(116,228,76)","size":10.0},{"x":-29.984209060668945,"y":-141.14016723632812,"id":"born","attributes":{"Modularity Class":"1","PageRank":"0.006247044383445702"},"color":"rgb(228,172,76)","size":10.0},{"x":-29.12030601501465,"y":125.6743392944336,"id":"lose","attributes":{"Modularity Class":"8","PageRank":"0.005618196854321774"},"color":"rgb(228,76,148)","size":22.286468505859375},{"x":218.77011108398438,"y":-12.872045516967773,"id":"tall","attributes":{"Modularity Class":"9","PageRank":"0.003524233479430013"},"color":"rgb(76,204,228)","size":10.0},{"x":259.8699035644531,"y":-72.58406829833984,"id":"going","attributes":{"Modularity Class":"37","PageRank":"0.001904977099828254"},"color":"rgb(76,132,228)","size":10.0},{"x":-227.57217407226562,"y":138.8634490966797,"id":"1","attributes":{"Modularity Class":"13","PageRank":"0.0023450461704918333"},"color":"rgb(140,76,228)","size":10.0},{"x":-34.926937103271484,"y":-9.283964157104492,"id":"started","attributes":{"Modularity Class":"1","PageRank":"0.001904977099828254"},"color":"rgb(228,172,76)","size":10.0},{"x":59.83139419555664,"y":-215.3570098876953,"id":"coming","attributes":{"Modularity Class":"1","PageRank":"0.001904977099828254"},"color":"rgb(228,172,76)","size":10.0},{"x":-216.4383544921875,"y":-44.33539962768555,"id":"kidney","attributes":{"Modularity Class":"0","PageRank":"0.001904977099828254"},"color":"rgb(228,76,76)","size":10.0},{"x":70.66400146484375,"y":-239.3279571533203,"id":"hair","attributes":{"Modularity Class":"15","PageRank":"0.001904977099828254"},"color":"rgb(164,228,76)","size":10.0},{"x":-58.449344635009766,"y":-268.14013671875,"id":"swings","attributes":{"Modularity Class":"28","PageRank":"0.003524233479430013"},"color":"rgb(228,196,76)","size":10.0},{"x":-20.277477264404297,"y":-212.23301696777344,"id":"lower","attributes":{"Modularity Class":"17","PageRank":"0.001904977099828254"},"color":"rgb(228,76,172)","size":10.0},{"x":-95.67256927490234,"y":-101.56131744384766,"id":"depression","attributes":{"Modularity Class":"0","PageRank":"0.0034978516002521108"},"color":"rgb(228,76,76)","size":15.622552871704102},{"x":173.1953125,"y":41.95328903198242,"id":"3","attributes":{"Modularity Class":"1","PageRank":"0.001904977099828254"},"color":"rgb(228,172,76)","size":17.70933723449707},{"x":-36.77954864501953,"y":-117.03448486328125,"id":"move","attributes":{"Modularity Class":"1","PageRank":"0.006247044383445702"},"color":"rgb(228,172,76)","size":10.0},{"x":-76.52302551269531,"y":101.12398529052734,"id":"blood","attributes":{"Modularity Class":"17","PageRank":"0.009100919449883277"},"color":"rgb(228,76,172)","size":22.286468505859375},{"x":97.77546691894531,"y":26.09634017944336,"id":"wait","attributes":{"Modularity Class":"1","PageRank":"0.0021748531630952136"},"color":"rgb(228,172,76)","size":15.622552871704102},{"x":-38.73543167114258,"y":220.94821166992188,"id":"fast","attributes":{"Modularity Class":"8","PageRank":"0.0033432724109293994"},"color":"rgb(228,76,148)","size":10.0},{"x":-173.3368377685547,"y":210.58297729492188,"id":"cold","attributes":{"Modularity Class":"2","PageRank":"0.001904977099828254"},"color":"rgb(92,76,228)","size":10.0},{"x":-102.18870544433594,"y":-33.108116149902344,"id":"morning","attributes":{"Modularity Class":"1","PageRank":"0.001904977099828254"},"color":"rgb(228,172,76)","size":10.0},{"x":-180.18861389160156,"y":-164.0561981201172,"id":"implantation","attributes":{"Modularity Class":"4","PageRank":"0.001904977099828254"},"color":"rgb(164,76,228)","size":10.0},{"x":-160.32815551757812,"y":31.946386337280273,"id":"rid","attributes":{"Modularity Class":"13","PageRank":"0.003636740518133793"},"color":"rgb(140,76,228)","size":24.889636993408203},{"x":-113.92002868652344,"y":-125.65274810791016,"id":"better","attributes":{"Modularity Class":"17","PageRank":"0.0027697765988418115"},"color":"rgb(228,76,172)","size":10.0},{"x":-74.0201416015625,"y":153.87351989746094,"id":"clot","attributes":{"Modularity Class":"17","PageRank":"0.004482383625809237"},"color":"rgb(228,76,172)","size":10.0},{"x":-156.17172241210938,"y":-97.33523559570312,"id":"infections","attributes":{"Modularity Class":"0","PageRank":"0.005280277142560222"},"color":"rgb(228,76,76)","size":17.70933723449707},{"x":7.601052284240723,"y":51.82563018798828,"id":"period","attributes":{"Modularity Class":"1","PageRank":"0.05013576877847536"},"color":"rgb(228,172,76)","size":29.34105682373047},{"x":90.7580795288086,"y":154.72727966308594,"id":"5","attributes":{"Modularity Class":"8","PageRank":"0.005873624559598608"},"color":"rgb(228,76,148)","size":21.41883659362793},{"x":-83.30648803710938,"y":-140.36712646484375,"id":"feel","attributes":{"Modularity Class":"17","PageRank":"0.003052077873379223"},"color":"rgb(228,76,172)","size":20.41278648376465},{"x":59.30377197265625,"y":-184.2513885498047,"id":"vagina","attributes":{"Modularity Class":"1","PageRank":"0.006113036194068823"},"color":"rgb(228,172,76)","size":17.70933723449707},{"x":203.5253448486328,"y":176.40066528320312,"id":"lice","attributes":{"Modularity Class":"22","PageRank":"0.003524233479430013"},"color":"rgb(228,76,220)","size":10.0},{"x":-63.37602615356445,"y":134.1638641357422,"id":"donate","attributes":{"Modularity Class":"17","PageRank":"0.001904977099828254"},"color":"rgb(228,76,172)","size":10.0},{"x":136.2633514404297,"y":-232.95748901367188,"id":"personality","attributes":{"Modularity Class":"24","PageRank":"0.001904977099828254"},"color":"rgb(212,76,228)","size":10.0},{"x":110.12431335449219,"y":67.59102630615234,"id":"days","attributes":{"Modularity Class":"1","PageRank":"0.010095775857060495"},"color":"rgb(228,172,76)","size":24.33746337890625},{"x":64.55235290527344,"y":46.868343353271484,"id":"long","attributes":{"Modularity Class":"1","PageRank":"0.001904977099828254"},"color":"rgb(228,172,76)","size":21.41883659362793},{"x":45.63883972167969,"y":-42.48699951171875,"id":"trimester","attributes":{"Modularity Class":"1","PageRank":"0.001904977099828254"},"color":"rgb(228,172,76)","size":10.0},{"x":-273.5731506347656,"y":56.6230354309082,"id":"beat","attributes":{"Modularity Class":"13","PageRank":"0.0027146052896291333"},"color":"rgb(140,76,228)","size":10.0},{"x":90.35870361328125,"y":-188.0323486328125,"id":"inside","attributes":{"Modularity Class":"1","PageRank":"0.001904977099828254"},"color":"rgb(228,172,76)","size":10.0},{"x":1.1913669109344482,"y":-7.403160572052002,"id":"will","attributes":{"Modularity Class":"1","PageRank":"0.009553621375977454"},"color":"rgb(228,172,76)","size":23.727493286132812},{"x":-188.02696228027344,"y":160.4039306640625,"id":"slice","attributes":{"Modularity Class":"13","PageRank":"0.0023450461704918333"},"color":"rgb(140,76,228)","size":10.0},{"x":-135.18374633789062,"y":169.68048095703125,"id":"foods","attributes":{"Modularity Class":"13","PageRank":"0.001904977099828254"},"color":"rgb(140,76,228)","size":17.70933723449707},{"x":121.7124252319336,"y":-136.76800537109375,"id":"test","attributes":{"Modularity Class":"1","PageRank":"0.009401638821876111"},"color":"rgb(228,172,76)","size":20.41278648376465},{"x":-118.71272277832031,"y":201.06797790527344,"id":"reflux","attributes":{"Modularity Class":"21","PageRank":"0.003524233479430013"},"color":"rgb(76,228,228)","size":10.0},{"x":-42.0446891784668,"y":-232.4894561767578,"id":"pain","attributes":{"Modularity Class":"17","PageRank":"0.0034568919682796627"},"color":"rgb(228,76,172)","size":15.622552871704102},{"x":-235.67474365234375,"y":174.22665405273438,"id":"pox","attributes":{"Modularity Class":"13","PageRank":"0.0038984941098437345"},"color":"rgb(140,76,228)","size":10.0},{"x":236.83285522460938,"y":-31.151994705200195,"id":"hot","attributes":{"Modularity Class":"35","PageRank":"0.001904977099828254"},"color":"rgb(76,228,84)","size":10.0},{"x":256.93511962890625,"y":-20.582462310791016,"id":"flashes","attributes":{"Modularity Class":"35","PageRank":"0.003524233479430013"},"color":"rgb(76,228,84)","size":10.0},{"x":189.06509399414062,"y":5.529667377471924,"id":"months","attributes":{"Modularity Class":"1","PageRank":"0.00398970137702216"},"color":"rgb(228,172,76)","size":17.70933723449707},{"x":9.912405967712402,"y":144.1597137451172,"id":"20","attributes":{"Modularity Class":"8","PageRank":"0.0030990530471621362"},"color":"rgb(228,76,148)","size":15.622552871704102},{"x":-18.86791229248047,"y":262.4292297363281,"id":"panic","attributes":{"Modularity Class":"14","PageRank":"0.001904977099828254"},"color":"rgb(76,84,228)","size":10.0},{"x":29.665006637573242,"y":172.7803497314453,"id":"10","attributes":{"Modularity Class":"8","PageRank":"0.0030990530471621362"},"color":"rgb(228,76,148)","size":15.622552871704102},{"x":69.43197631835938,"y":-277.1722717285156,"id":"mosquito","attributes":{"Modularity Class":"30","PageRank":"0.001904977099828254"},"color":"rgb(188,228,76)","size":10.0},{"x":-112.97689056396484,"y":24.064762115478516,"id":"menstrual","attributes":{"Modularity Class":"13","PageRank":"0.001904977099828254"},"color":"rgb(140,76,228)","size":15.622552871704102},{"x":-287.3625183105469,"y":-1.2031141519546509,"id":"shock","attributes":{"Modularity Class":"10","PageRank":"0.003524233479430013"},"color":"rgb(76,180,228)","size":15.622552871704102},{"x":98.05591583251953,"y":-272.4235534667969,"id":"bites","attributes":{"Modularity Class":"30","PageRank":"0.005143489859031772"},"color":"rgb(188,228,76)","size":15.622552871704102},{"x":148.836669921875,"y":95.72274780273438,"id":"2","attributes":{"Modularity Class":"1","PageRank":"0.005457592595779319"},"color":"rgb(228,172,76)","size":19.212533950805664},{"x":-245.80072021484375,"y":48.789405822753906,"id":"heart","attributes":{"Modularity Class":"13","PageRank":"0.001904977099828254"},"color":"rgb(140,76,228)","size":15.622552871704102},{"x":141.63467407226562,"y":-194.82192993164062,"id":"depo","attributes":{"Modularity Class":"1","PageRank":"0.001904977099828254"},"color":"rgb(228,172,76)","size":10.0},{"x":201.02621459960938,"y":153.88111877441406,"id":"head","attributes":{"Modularity Class":"22","PageRank":"0.001904977099828254"},"color":"rgb(228,76,220)","size":10.0},{"x":149.07943725585938,"y":8.484267234802246,"id":"weeks","attributes":{"Modularity Class":"1","PageRank":"0.00398970137702216"},"color":"rgb(228,172,76)","size":19.212533950805664},{"x":-117.29637908935547,"y":-189.88668823242188,"id":"reaction","attributes":{"Modularity Class":"25","PageRank":"0.003524233479430013"},"color":"rgb(76,228,156)","size":10.0},{"x":-104.63996887207031,"y":-263.34716796875,"id":"taco","attributes":{"Modularity Class":"12","PageRank":"0.001904977099828254"},"color":"rgb(76,108,228)","size":10.0},{"x":-240.62901306152344,"y":-136.69923400878906,"id":"urinary","attributes":{"Modularity Class":"0","PageRank":"0.001904977099828254"},"color":"rgb(228,76,76)","size":15.622552871704102},{"x":-128.49530029296875,"y":-23.480987548828125,"id":"cycle","attributes":{"Modularity Class":"13","PageRank":"0.0043338616692308925"},"color":"rgb(140,76,228)","size":15.622552871704102},{"x":-20.979042053222656,"y":182.20254516601562,"id":"weight","attributes":{"Modularity Class":"8","PageRank":"0.015226218468834188"},"color":"rgb(228,76,148)","size":27.345382690429688},{"x":-32.768890380859375,"y":-82.95801544189453,"id":"signs","attributes":{"Modularity Class":"0","PageRank":"0.0024447292263621734"},"color":"rgb(228,76,76)","size":20.41278648376465},{"x":-270.16748046875,"y":88.43657684326172,"id":"crohns","attributes":{"Modularity Class":"18","PageRank":"0.001904977099828254"},"color":"rgb(228,148,76)","size":10.0},{"x":54.96405792236328,"y":223.11329650878906,"id":"heat","attributes":{"Modularity Class":"32","PageRank":"0.001904977099828254"},"color":"rgb(228,76,100)","size":10.0},{"x":85.63892364501953,"y":-121.63370513916016,"id":"best","attributes":{"Modularity Class":"1","PageRank":"0.001904977099828254"},"color":"rgb(228,172,76)","size":15.622552871704102},{"x":-63.10577392578125,"y":-16.85895538330078,"id":"early","attributes":{"Modularity Class":"0","PageRank":"0.001904977099828254"},"color":"rgb(228,76,76)","size":17.70933723449707},{"x":-185.26742553710938,"y":-109.88347625732422,"id":"sinus","attributes":{"Modularity Class":"0","PageRank":"0.001904977099828254"},"color":"rgb(228,76,76)","size":10.0},{"x":131.4938201904297,"y":-170.09735107421875,"id":"negative","attributes":{"Modularity Class":"1","PageRank":"0.004568135080655784"},"color":"rgb(228,172,76)","size":10.0},{"x":-151.02516174316406,"y":-55.286285400390625,"id":"yeast","attributes":{"Modularity Class":"0","PageRank":"0.0033218191453726993"},"color":"rgb(228,76,76)","size":19.212533950805664},{"x":-62.283897399902344,"y":-212.56304931640625,"id":"upset","attributes":{"Modularity Class":"17","PageRank":"0.001904977099828254"},"color":"rgb(228,76,172)","size":10.0},{"x":-196.9544677734375,"y":-179.33189392089844,"id":"bleeding","attributes":{"Modularity Class":"4","PageRank":"0.003524233479430013"},"color":"rgb(164,76,228)","size":10.0},{"x":-122.91998291015625,"y":88.7068099975586,"id":"eat","attributes":{"Modularity Class":"13","PageRank":"0.004504054676627512"},"color":"rgb(140,76,228)","size":19.212533950805664},{"x":-22.741764068603516,"y":289.0853271484375,"id":"anxiety","attributes":{"Modularity Class":"14","PageRank":"0.001904977099828254"},"color":"rgb(76,84,228)","size":10.0},{"x":236.50918579101562,"y":71.51412200927734,"id":"breast","attributes":{"Modularity Class":"7","PageRank":"0.001904977099828254"},"color":"rgb(228,100,76)","size":19.212533950805664},{"x":62.81881332397461,"y":-5.594422817230225,"id":"pregnancy","attributes":{"Modularity Class":"1","PageRank":"0.027655800470579375"},"color":"rgb(228,172,76)","size":27.648494720458984},{"x":-137.46121215820312,"y":-128.2418975830078,"id":"light","attributes":{"Modularity Class":"33","PageRank":"0.001904977099828254"},"color":"rgb(76,228,132)","size":10.0},{"x":99.04532623291016,"y":-243.52182006835938,"id":"bug","attributes":{"Modularity Class":"30","PageRank":"0.001904977099828254"},"color":"rgb(188,228,76)","size":10.0},{"x":224.93386840820312,"y":-120.61148071289062,"id":"pill","attributes":{"Modularity Class":"1","PageRank":"0.00826271807331615"},"color":"rgb(228,172,76)","size":19.212533950805664},{"x":-190.9907684326172,"y":5.410885810852051,"id":"hickey","attributes":{"Modularity Class":"13","PageRank":"0.0022484736704405047"},"color":"rgb(140,76,228)","size":10.0},{"x":-210.34237670898438,"y":152.92767333984375,"id":"large","attributes":{"Modularity Class":"13","PageRank":"0.0023450461704918333"},"color":"rgb(140,76,228)","size":10.0},{"x":-115.24549865722656,"y":-50.46119689941406,"id":"mono","attributes":{"Modularity Class":"0","PageRank":"0.0029783225747604487"},"color":"rgb(228,76,76)","size":10.0},{"x":68.16917419433594,"y":241.3941650390625,"id":"rash","attributes":{"Modularity Class":"32","PageRank":"0.003524233479430013"},"color":"rgb(228,76,100)","size":10.0},{"x":207.53929138183594,"y":88.38191986083984,"id":"feeding","attributes":{"Modularity Class":"7","PageRank":"0.0023097911947286935"},"color":"rgb(228,100,76)","size":10.0},{"x":-256.00921630859375,"y":-18.353225708007812,"id":"parenthood","attributes":{"Modularity Class":"36","PageRank":"0.003524233479430013"},"color":"rgb(76,228,204)","size":10.0},{"x":211.64224243164062,"y":115.28050994873047,"id":"cervical","attributes":{"Modularity Class":"7","PageRank":"0.001904977099828254"},"color":"rgb(228,100,76)","size":10.0},{"x":261.8814392089844,"y":16.59718894958496,"id":"bed","attributes":{"Modularity Class":"26","PageRank":"0.001904977099828254"},"color":"rgb(212,228,76)","size":10.0},{"x":-73.58379364013672,"y":21.478275299072266,"id":"normal","attributes":{"Modularity Class":"17","PageRank":"0.001904977099828254"},"color":"rgb(228,76,172)","size":19.212533950805664},{"x":163.0395050048828,"y":-215.17481994628906,"id":"difference","attributes":{"Modularity Class":"20","PageRank":"0.003524233479430013"},"color":"rgb(76,228,180)","size":10.0},{"x":-123.08424377441406,"y":-218.08811950683594,"id":"sexual","attributes":{"Modularity Class":"31","PageRank":"0.001904977099828254"},"color":"rgb(228,220,76)","size":10.0},{"x":137.85604858398438,"y":-74.63790130615234,"id":"birth","attributes":{"Modularity Class":"1","PageRank":"0.004832586632192203"},"color":"rgb(228,172,76)","size":17.70933723449707},{"x":-149.81393432617188,"y":139.43258666992188,"id":"mcdonalds","attributes":{"Modularity Class":"13","PageRank":"0.0023450461704918333"},"color":"rgb(140,76,228)","size":10.0},{"x":-160.65191650390625,"y":-24.93128204345703,"id":"menstral","attributes":{"Modularity Class":"13","PageRank":"0.001904977099828254"},"color":"rgb(140,76,228)","size":10.0},{"x":28.158645629882812,"y":219.14328002929688,"id":"loss","attributes":{"Modularity Class":"8","PageRank":"0.0033432724109293994"},"color":"rgb(228,76,148)","size":10.0},{"x":-131.36212158203125,"y":4.050609588623047,"id":"fat","attributes":{"Modularity Class":"13","PageRank":"0.0022484736704405047"},"color":"rgb(140,76,228)","size":10.0},{"x":140.2861785888672,"y":147.80093383789062,"id":"girl","attributes":{"Modularity Class":"8","PageRank":"0.005953118048832652"},"color":"rgb(228,76,148)","size":20.41278648376465},{"x":-58.68033981323242,"y":229.8683624267578,"id":"15","attributes":{"Modularity Class":"8","PageRank":"0.0033432724109293994"},"color":"rgb(228,76,148)","size":10.0},{"x":162.25225830078125,"y":-110.3205337524414,"id":"control","attributes":{"Modularity Class":"1","PageRank":"0.006012592301158902"},"color":"rgb(228,172,76)","size":20.41278648376465},{"x":-66.84306335449219,"y":202.1788787841797,"id":"gain","attributes":{"Modularity Class":"8","PageRank":"0.0033432724109293994"},"color":"rgb(228,76,148)","size":15.622552871704102},{"x":97.86275482177734,"y":234.44332885742188,"id":"brown","attributes":{"Modularity Class":"23","PageRank":"0.001904977099828254"},"color":"rgb(228,76,124)","size":10.0},{"x":162.1957550048828,"y":218.55780029296875,"id":"white","attributes":{"Modularity Class":"23","PageRank":"0.001904977099828254"},"color":"rgb(228,76,124)","size":15.622552871704102},{"x":-89.5172119140625,"y":-204.62388610839844,"id":"pains","attributes":{"Modularity Class":"17","PageRank":"0.0034568919682796627"},"color":"rgb(228,76,172)","size":15.622552871704102},{"x":79.08795928955078,"y":121.60206604003906,"id":"showing","attributes":{"Modularity Class":"1","PageRank":"0.00709981901848377"},"color":"rgb(228,172,76)","size":10.0},{"x":160.8479461669922,"y":-173.4370574951172,"id":"shot","attributes":{"Modularity Class":"1","PageRank":"0.004801399128592515"},"color":"rgb(228,172,76)","size":15.622552871704102},{"x":170.05636596679688,"y":-29.683183670043945,"id":"guy","attributes":{"Modularity Class":"1","PageRank":"0.004562710568925243"},"color":"rgb(228,172,76)","size":15.622552871704102},{"x":-261.3615417480469,"y":11.725461959838867,"id":"toxic","attributes":{"Modularity Class":"10","PageRank":"0.001904977099828254"},"color":"rgb(76,180,228)","size":10.0},{"x":183.13339233398438,"y":-204.54588317871094,"id":"what\u0027s","attributes":{"Modularity Class":"20","PageRank":"0.001904977099828254"},"color":"rgb(76,228,180)","size":10.0},{"x":-159.0828857421875,"y":-179.80490112304688,"id":"bacterial","attributes":{"Modularity Class":"27","PageRank":"0.001904977099828254"},"color":"rgb(76,156,228)","size":10.0},{"x":61.118221282958984,"y":174.71060180664062,"id":"feet","attributes":{"Modularity Class":"8","PageRank":"0.0031532824410613123"},"color":"rgb(228,76,148)","size":10.0},{"x":1.5576848983764648,"y":-118.74378204345703,"id":"baby","attributes":{"Modularity Class":"1","PageRank":"0.01532297640959346"},"color":"rgb(228,172,76)","size":24.889636993408203},{"x":-144.95401000976562,"y":-224.46713256835938,"id":"intercourse","attributes":{"Modularity Class":"31","PageRank":"0.003524233479430013"},"color":"rgb(228,220,76)","size":10.0},{"x":150.48727416992188,"y":181.17420959472656,"id":"weigh","attributes":{"Modularity Class":"8","PageRank":"0.004435329248497462"},"color":"rgb(228,76,148)","size":10.0},{"x":-82.89264678955078,"y":-176.04791259765625,"id":"aches","attributes":{"Modularity Class":"17","PageRank":"0.002647263778478783"},"color":"rgb(228,76,172)","size":10.0},{"x":86.2729721069336,"y":-214.03390502929688,"id":"bipolar","attributes":{"Modularity Class":"24","PageRank":"0.001904977099828254"},"color":"rgb(212,76,228)","size":10.0},{"x":-117.35225677490234,"y":-244.5420684814453,"id":"bell","attributes":{"Modularity Class":"12","PageRank":"0.003524233479430013"},"color":"rgb(76,108,228)","size":10.0},{"x":-116.42242431640625,"y":252.6641082763672,"id":"vitamins","attributes":{"Modularity Class":"29","PageRank":"0.003524233479430013"},"color":"rgb(228,124,76)","size":10.0},{"x":-116.8543930053711,"y":131.85911560058594,"id":"help","attributes":{"Modularity Class":"13","PageRank":"0.003254357416163053"},"color":"rgb(140,76,228)","size":20.41278648376465},{"x":47.587852478027344,"y":139.7723388671875,"id":"pounds","attributes":{"Modularity Class":"8","PageRank":"0.008421442013182207"},"color":"rgb(228,76,148)","size":19.212533950805664},{"x":-237.60475158691406,"y":2.2377076148986816,"id":"marks","attributes":{"Modularity Class":"13","PageRank":"0.003816263512477179"},"color":"rgb(140,76,228)","size":10.0},{"x":-50.18619155883789,"y":59.34672546386719,"id":"day","attributes":{"Modularity Class":"1","PageRank":"0.014983051345532418"},"color":"rgb(228,172,76)","size":22.286468505859375},{"x":189.1731414794922,"y":-145.527587890625,"id":"diet","attributes":{"Modularity Class":"1","PageRank":"0.0043338616692308925"},"color":"rgb(228,172,76)","size":19.212533950805664},{"x":115.03572082519531,"y":-213.3594970703125,"id":"disorder","attributes":{"Modularity Class":"24","PageRank":"0.005143489859031772"},"color":"rgb(212,76,228)","size":15.622552871704102},{"x":-77.65925598144531,"y":-238.46499633789062,"id":"sharp","attributes":{"Modularity Class":"17","PageRank":"0.001904977099828254"},"color":"rgb(228,76,172)","size":15.622552871704102},{"x":-82.31425476074219,"y":243.12246704101562,"id":"food","attributes":{"Modularity Class":"5","PageRank":"0.001904977099828254"},"color":"rgb(116,76,228)","size":10.0},{"x":49.407073974609375,"y":-134.67672729492188,"id":"ur","attributes":{"Modularity Class":"1","PageRank":"0.004562710568925243"},"color":"rgb(228,172,76)","size":20.41278648376465},{"x":-124.56792449951172,"y":-146.68832397460938,"id":"headed","attributes":{"Modularity Class":"33","PageRank":"0.003524233479430013"},"color":"rgb(76,228,132)","size":10.0},{"x":-77.50298309326172,"y":271.7250061035156,"id":"poisoning","attributes":{"Modularity Class":"5","PageRank":"0.005143489859031772"},"color":"rgb(116,76,228)","size":15.622552871704102},{"x":-31.272775650024414,"y":-40.49443435668945,"id":"time","attributes":{"Modularity Class":"1","PageRank":"0.0027146052896291333"},"color":"rgb(228,172,76)","size":19.212533950805664},{"x":-172.65309143066406,"y":176.60690307617188,"id":"small","attributes":{"Modularity Class":"13","PageRank":"0.0023450461704918333"},"color":"rgb(140,76,228)","size":10.0},{"x":-191.9464569091797,"y":-24.882474899291992,"id":"love","attributes":{"Modularity Class":"13","PageRank":"0.0022484736704405047"},"color":"rgb(140,76,228)","size":15.622552871704102},{"x":-97.8369369506836,"y":-6.33288049697876,"id":"sickness","attributes":{"Modularity Class":"1","PageRank":"0.003524233479430013"},"color":"rgb(228,172,76)","size":15.622552871704102},{"x":-150.30868530273438,"y":-5.963486671447754,"id":"cellulite","attributes":{"Modularity Class":"13","PageRank":"0.0022484736704405047"},"color":"rgb(140,76,228)","size":10.0},{"x":177.08181762695312,"y":193.67799377441406,"id":"stuff","attributes":{"Modularity Class":"23","PageRank":"0.0027146052896291333"},"color":"rgb(228,76,124)","size":10.0},{"x":141.80064392089844,"y":43.01089859008789,"id":"4","attributes":{"Modularity Class":"1","PageRank":"0.001904977099828254"},"color":"rgb(228,172,76)","size":10.0},{"x":112.02362823486328,"y":259.4758605957031,"id":"fever","attributes":{"Modularity Class":"34","PageRank":"0.001904977099828254"},"color":"rgb(228,76,196)","size":10.0},{"x":-240.63153076171875,"y":-57.528602600097656,"id":"pap","attributes":{"Modularity Class":"11","PageRank":"0.001904977099828254"},"color":"rgb(76,228,108)","size":10.0},{"x":143.0050506591797,"y":-23.315574645996094,"id":"find","attributes":{"Modularity Class":"1","PageRank":"0.001904977099828254"},"color":"rgb(228,172,76)","size":10.0},{"x":-196.38124084472656,"y":-75.55937957763672,"id":"infection","attributes":{"Modularity Class":"0","PageRank":"0.012445592244514591"},"color":"rgb(228,76,76)","size":22.286468505859375},{"x":-202.3995819091797,"y":52.39468765258789,"id":"razor","attributes":{"Modularity Class":"13","PageRank":"0.0022484736704405047"},"color":"rgb(140,76,228)","size":15.622552871704102},{"x":19.2919979095459,"y":-272.52166748046875,"id":"faster","attributes":{"Modularity Class":"15","PageRank":"0.005359672368889564"},"color":"rgb(164,228,76)","size":10.0},{"x":4.709588050842285,"y":279.5711669921875,"id":"attack","attributes":{"Modularity Class":"14","PageRank":"0.005143489859031772"},"color":"rgb(76,84,228)","size":15.622552871704102},{"x":-185.3570098876953,"y":119.4538345336914,"id":"calories","attributes":{"Modularity Class":"13","PageRank":"0.006211684186784928"},"color":"rgb(140,76,228)","size":25.851652145385742},{"x":-225.66786193847656,"y":83.46167755126953,"id":"burn","attributes":{"Modularity Class":"13","PageRank":"0.005065960772941638"},"color":"rgb(140,76,228)","size":19.212533950805664},{"x":12.034750938415527,"y":106.53349304199219,"id":"week","attributes":{"Modularity Class":"1","PageRank":"0.012618026459784885"},"color":"rgb(228,172,76)","size":19.212533950805664},{"x":19.960491180419922,"y":198.78091430664062,"id":"average","attributes":{"Modularity Class":"8","PageRank":"0.001904977099828254"},"color":"rgb(228,76,148)","size":10.0},{"x":-97.41927337646484,"y":207.97608947753906,"id":"acid","attributes":{"Modularity Class":"21","PageRank":"0.001904977099828254"},"color":"rgb(76,228,228)","size":10.0},{"x":-161.8171844482422,"y":237.2156982421875,"id":"sores","attributes":{"Modularity Class":"2","PageRank":"0.005143489859031772"},"color":"rgb(92,76,228)","size":15.622552871704102},{"x":149.5167999267578,"y":63.32007598876953,"id":"three","attributes":{"Modularity Class":"1","PageRank":"0.001904977099828254"},"color":"rgb(228,172,76)","size":10.0},{"x":154.35667419433594,"y":-145.377685546875,"id":"pregnacy","attributes":{"Modularity Class":"1","PageRank":"0.001904977099828254"},"color":"rgb(228,172,76)","size":10.0},{"x":60.151302337646484,"y":198.74777221679688,"id":"area","attributes":{"Modularity Class":"23","PageRank":"0.0027146052896291333"},"color":"rgb(228,76,124)","size":10.0},{"x":40.921897888183594,"y":-249.5721435546875,"id":"grow","attributes":{"Modularity Class":"15","PageRank":"0.004063985605963933"},"color":"rgb(164,228,76)","size":17.70933723449707},{"x":-207.30126953125,"y":-110.04615783691406,"id":"staph","attributes":{"Modularity Class":"0","PageRank":"0.001904977099828254"},"color":"rgb(228,76,76)","size":10.0},{"x":243.27255249023438,"y":3.5961644649505615,"id":"bugs","attributes":{"Modularity Class":"26","PageRank":"0.003524233479430013"},"color":"rgb(212,228,76)","size":10.0},{"x":28.891559600830078,"y":15.26248836517334,"id":"woman","attributes":{"Modularity Class":"1","PageRank":"0.004562710568925243"},"color":"rgb(228,172,76)","size":10.0},{"x":83.10724639892578,"y":-155.70877075195312,"id":"bad","attributes":{"Modularity Class":"1","PageRank":"0.003834650993930558"},"color":"rgb(228,172,76)","size":15.622552871704102},{"x":124.11296081542969,"y":178.78533935546875,"id":"teenage","attributes":{"Modularity Class":"8","PageRank":"0.001904977099828254"},"color":"rgb(228,76,148)","size":10.0},{"x":129.2048797607422,"y":-103.12056732177734,"id":"women","attributes":{"Modularity Class":"1","PageRank":"0.004562710568925243"},"color":"rgb(228,172,76)","size":10.0},{"x":81.39582061767578,"y":-69.09004974365234,"id":"pregnant","attributes":{"Modularity Class":"1","PageRank":"0.04065842056330084"},"color":"rgb(228,172,76)","size":30.0},{"x":-168.33763122558594,"y":-132.19224548339844,"id":"bladder","attributes":{"Modularity Class":"0","PageRank":"0.001904977099828254"},"color":"rgb(228,76,76)","size":15.622552871704102},{"x":-228.51296997070312,"y":116.66463470458984,"id":"banana","attributes":{"Modularity Class":"13","PageRank":"0.0023450461704918333"},"color":"rgb(140,76,228)","size":10.0},{"x":-132.13287353515625,"y":-170.50672912597656,"id":"induce","attributes":{"Modularity Class":"19","PageRank":"0.001904977099828254"},"color":"rgb(188,76,228)","size":10.0},{"x":-50.01426315307617,"y":262.58233642578125,"id":"sun","attributes":{"Modularity Class":"5","PageRank":"0.001904977099828254"},"color":"rgb(116,76,228)","size":10.0},{"x":-275.62786865234375,"y":-93.96977233886719,"id":"ice","attributes":{"Modularity Class":"16","PageRank":"0.001904977099828254"},"color":"rgb(92,228,76)","size":10.0},{"x":-107.88734436035156,"y":231.66265869140625,"id":"prenatal","attributes":{"Modularity Class":"29","PageRank":"0.001904977099828254"},"color":"rgb(228,124,76)","size":10.0},{"x":-33.93674850463867,"y":19.82343864440918,"id":"late","attributes":{"Modularity Class":"1","PageRank":"0.007603554498688176"},"color":"rgb(228,172,76)","size":17.70933723449707},{"x":122.6558837890625,"y":-49.45738983154297,"id":"symptom","attributes":{"Modularity Class":"1","PageRank":"0.001904977099828254"},"color":"rgb(228,172,76)","size":10.0},{"x":243.27923583984375,"y":113.8714828491211,"id":"cancer","attributes":{"Modularity Class":"7","PageRank":"0.005548303953932212"},"color":"rgb(228,100,76)","size":17.70933723449707},{"x":-95.35929107666016,"y":57.100494384765625,"id":"cramps","attributes":{"Modularity Class":"13","PageRank":"0.006610717356192449"},"color":"rgb(140,76,228)","size":19.212533950805664},{"x":-12.729345321655273,"y":-154.8711395263672,"id":"unborn","attributes":{"Modularity Class":"1","PageRank":"0.001904977099828254"},"color":"rgb(228,172,76)","size":10.0},{"x":-119.8775405883789,"y":-78.10247039794922,"id":"strep","attributes":{"Modularity Class":"0","PageRank":"0.0029783225747604487"},"color":"rgb(228,76,76)","size":15.622552871704102},{"x":168.21055603027344,"y":-76.66516876220703,"id":"you\u0027re","attributes":{"Modularity Class":"1","PageRank":"0.001904977099828254"},"color":"rgb(228,172,76)","size":10.0},{"x":18.022727966308594,"y":-168.19943237304688,"id":"hurt","attributes":{"Modularity Class":"1","PageRank":"0.004539805119900419"},"color":"rgb(228,172,76)","size":20.41278648376465},{"x":-236.12388610839844,"y":-28.897241592407227,"id":"planned","attributes":{"Modularity Class":"36","PageRank":"0.001904977099828254"},"color":"rgb(76,228,204)","size":10.0},{"x":262.85211181640625,"y":-50.046234130859375,"id":"doctor","attributes":{"Modularity Class":"37","PageRank":"0.003524233479430013"},"color":"rgb(76,132,228)","size":10.0},{"x":203.57398986816406,"y":-29.618892669677734,"id":"inches","attributes":{"Modularity Class":"9","PageRank":"0.001904977099828254"},"color":"rgb(76,204,228)","size":10.0},{"x":233.014892578125,"y":-58.33233642578125,"id":"button","attributes":{"Modularity Class":"3","PageRank":"0.003524233479430013"},"color":"rgb(116,228,76)","size":10.0},{"x":-263.6426086425781,"y":110.25123596191406,"id":"disease","attributes":{"Modularity Class":"18","PageRank":"0.003524233479430013"},"color":"rgb(228,148,76)","size":10.0},{"x":171.80789184570312,"y":162.91188049316406,"id":"boy","attributes":{"Modularity Class":"8","PageRank":"0.001904977099828254"},"color":"rgb(228,76,148)","size":10.0},{"x":-217.24595642089844,"y":-12.136347770690918,"id":"handles","attributes":{"Modularity Class":"13","PageRank":"0.003816263512477179"},"color":"rgb(140,76,228)","size":10.0},{"x":-135.7191925048828,"y":224.62786865234375,"id":"canker","attributes":{"Modularity Class":"2","PageRank":"0.001904977099828254"},"color":"rgb(92,76,228)","size":10.0},{"x":-93.66995239257812,"y":173.8214569091797,"id":"loose","attributes":{"Modularity Class":"13","PageRank":"0.0028271123283329135"},"color":"rgb(140,76,228)","size":15.622552871704102},{"x":-138.76785278320312,"y":-196.8509979248047,"id":"allergic","attributes":{"Modularity Class":"25","PageRank":"0.001904977099828254"},"color":"rgb(76,228,156)","size":10.0},{"x":-125.27918243408203,"y":-105.83032989501953,"id":"throat","attributes":{"Modularity Class":"0","PageRank":"0.004436744809494173"},"color":"rgb(228,76,76)","size":10.0},{"x":5.831711292266846,"y":215.96421813964844,"id":"healthy","attributes":{"Modularity Class":"8","PageRank":"0.001904977099828254"},"color":"rgb(228,76,148)","size":10.0},{"x":-207.61997985839844,"y":181.6133270263672,"id":"chicken","attributes":{"Modularity Class":"13","PageRank":"0.0023450461704918333"},"color":"rgb(140,76,228)","size":15.622552871704102},{"x":36.28744125366211,"y":247.77923583984375,"id":"points","attributes":{"Modularity Class":"8","PageRank":"0.004747123356229904"},"color":"rgb(228,76,148)","size":10.0},{"x":23.090116500854492,"y":-212.82444763183594,"id":"boobs","attributes":{"Modularity Class":"15","PageRank":"0.001904977099828254"},"color":"rgb(164,228,76)","size":17.70933723449707},{"x":161.50242614746094,"y":-56.11491775512695,"id":"i\u0027m","attributes":{"Modularity Class":"1","PageRank":"0.001904977099828254"},"color":"rgb(228,172,76)","size":10.0},{"x":-19.038619995117188,"y":90.34234619140625,"id":"low","attributes":{"Modularity Class":"17","PageRank":"0.001904977099828254"},"color":"rgb(228,76,172)","size":10.0},{"x":92.62080383300781,"y":103.99613189697266,"id":"feeling","attributes":{"Modularity Class":"1","PageRank":"0.00709981901848377"},"color":"rgb(228,172,76)","size":10.0},{"x":-128.15731811523438,"y":56.74285888671875,"id":"dont","attributes":{"Modularity Class":"13","PageRank":"0.001904977099828254"},"color":"rgb(140,76,228)","size":10.0},{"x":177.6766815185547,"y":129.38661193847656,"id":"year","attributes":{"Modularity Class":"8","PageRank":"0.001904977099828254"},"color":"rgb(228,76,148)","size":15.622552871704102},{"x":-144.05105590820312,"y":112.32501983642578,"id":"clots","attributes":{"Modularity Class":"17","PageRank":"0.004482383625809237"},"color":"rgb(228,76,172)","size":10.0},{"x":-159.33566284179688,"y":78.24612426757812,"id":"ways","attributes":{"Modularity Class":"13","PageRank":"0.001904977099828254"},"color":"rgb(140,76,228)","size":15.622552871704102},{"x":-50.14106750488281,"y":-133.947998046875,"id":"kill","attributes":{"Modularity Class":"1","PageRank":"0.001904977099828254"},"color":"rgb(228,172,76)","size":10.0},{"x":-147.21697998046875,"y":198.51852416992188,"id":"high","attributes":{"Modularity Class":"13","PageRank":"0.0024447292263621734"},"color":"rgb(140,76,228)","size":10.0},{"x":12.732245445251465,"y":-61.212310791015625,"id":"sex","attributes":{"Modularity Class":"1","PageRank":"0.012919602398370249"},"color":"rgb(228,172,76)","size":25.392240524291992},{"x":-215.1302032470703,"y":19.980260848999023,"id":"stretch","attributes":{"Modularity Class":"13","PageRank":"0.0022484736704405047"},"color":"rgb(140,76,228)","size":15.622552871704102},{"x":29.966049194335938,"y":-28.2487735748291,"id":"unprotected","attributes":{"Modularity Class":"1","PageRank":"0.001904977099828254"},"color":"rgb(228,172,76)","size":10.0},{"x":88.7054214477539,"y":203.2705535888672,"id":"vaginal","attributes":{"Modularity Class":"23","PageRank":"0.001904977099828254"},"color":"rgb(228,76,124)","size":15.622552871704102},{"x":-205.37991333007812,"y":-138.04820251464844,"id":"track","attributes":{"Modularity Class":"0","PageRank":"0.0027146052896291333"},"color":"rgb(228,76,76)","size":15.622552871704102},{"x":89.47063446044922,"y":262.8977355957031,"id":"blister","attributes":{"Modularity Class":"34","PageRank":"0.003524233479430013"},"color":"rgb(228,76,196)","size":10.0},{"x":-170.4447021484375,"y":-199.4437713623047,"id":"vaginosis","attributes":{"Modularity Class":"27","PageRank":"0.003524233479430013"},"color":"rgb(76,156,228)","size":10.0},{"x":-84.5967025756836,"y":135.5006561279297,"id":"sugar","attributes":{"Modularity Class":"17","PageRank":"0.004482383625809237"},"color":"rgb(228,76,172)","size":10.0},{"x":-43.00920867919922,"y":-178.8370361328125,"id":"stomach","attributes":{"Modularity Class":"17","PageRank":"0.006113036194068823"},"color":"rgb(228,76,172)","size":24.33746337890625},{"x":108.25956726074219,"y":-106.07990264892578,"id":"chance","attributes":{"Modularity Class":"1","PageRank":"0.001904977099828254"},"color":"rgb(228,172,76)","size":10.0},{"x":221.63685607910156,"y":18.436595916748047,"id":"side","attributes":{"Modularity Class":"6","PageRank":"0.003524233479430013"},"color":"rgb(140,228,76)","size":10.0},{"x":209.2371368408203,"y":37.28501510620117,"id":"left","attributes":{"Modularity Class":"6","PageRank":"0.001904977099828254"},"color":"rgb(140,228,76)","size":10.0},{"x":236.75770568847656,"y":-151.9350128173828,"id":"plan","attributes":{"Modularity Class":"1","PageRank":"0.001904977099828254"},"color":"rgb(228,172,76)","size":10.0},{"x":124.68408203125,"y":29.927236557006836,"id":"tests","attributes":{"Modularity Class":"1","PageRank":"0.007782382442274353"},"color":"rgb(228,172,76)","size":10.0},{"x":-188.64183044433594,"y":77.92303466796875,"id":"cup","attributes":{"Modularity Class":"13","PageRank":"0.0023450461704918333"},"color":"rgb(140,76,228)","size":10.0},{"x":-235.77471923828125,"y":-98.81177520751953,"id":"tract","attributes":{"Modularity Class":"0","PageRank":"0.0027146052896291333"},"color":"rgb(228,76,76)","size":17.70933723449707},{"x":-15.880013465881348,"y":-266.3331604003906,"id":"butt","attributes":{"Modularity Class":"15","PageRank":"0.001904977099828254"},"color":"rgb(164,228,76)","size":10.0},{"x":170.88526916503906,"y":72.45935821533203,"id":"couple","attributes":{"Modularity Class":"1","PageRank":"0.001904977099828254"},"color":"rgb(228,172,76)","size":10.0},{"x":-6.286570072174072,"y":-194.2017822265625,"id":"hurts","attributes":{"Modularity Class":"17","PageRank":"0.002647263778478783"},"color":"rgb(228,76,172)","size":10.0},{"x":232.66160583496094,"y":-87.95403289794922,"id":"abortion","attributes":{"Modularity Class":"1","PageRank":"0.001904977099828254"},"color":"rgb(228,172,76)","size":10.0},{"x":197.686767578125,"y":-91.62176513671875,"id":"pills","attributes":{"Modularity Class":"1","PageRank":"0.005024205314112632"},"color":"rgb(228,172,76)","size":15.622552871704102},{"x":-40.237022399902344,"y":92.50843048095703,"id":"missed","attributes":{"Modularity Class":"1","PageRank":"0.001904977099828254"},"color":"rgb(228,172,76)","size":10.0},{"x":143.29324340820312,"y":-44.62868881225586,"id":"chances","attributes":{"Modularity Class":"1","PageRank":"0.001904977099828254"},"color":"rgb(228,172,76)","size":10.0},{"x":203.64990234375,"y":64.29033660888672,"id":"milk","attributes":{"Modularity Class":"7","PageRank":"0.0023097911947286935"},"color":"rgb(228,100,76)","size":10.0},{"x":-164.8683319091797,"y":155.7808380126953,"id":"medium","attributes":{"Modularity Class":"13","PageRank":"0.0023450461704918333"},"color":"rgb(140,76,228)","size":10.0},{"x":-63.71018600463867,"y":173.55203247070312,"id":"ideal","attributes":{"Modularity Class":"8","PageRank":"0.001904977099828254"},"color":"rgb(228,76,148)","size":10.0},{"x":226.22447204589844,"y":140.4342498779297,"id":"skin","attributes":{"Modularity Class":"7","PageRank":"0.001904977099828254"},"color":"rgb(228,100,76)","size":10.0},{"x":240.3693389892578,"y":38.361793518066406,"id":"feed","attributes":{"Modularity Class":"7","PageRank":"0.0023097911947286935"},"color":"rgb(228,100,76)","size":10.0},{"x":-40.007259368896484,"y":-281.32861328125,"id":"mood","attributes":{"Modularity Class":"28","PageRank":"0.001904977099828254"},"color":"rgb(228,196,76)","size":10.0},{"x":-52.40531539916992,"y":152.95155334472656,"id":"pound","attributes":{"Modularity Class":"8","PageRank":"0.0030990530471621362"},"color":"rgb(228,76,148)","size":10.0},{"x":7.458634853363037,"y":244.25367736816406,"id":"watchers","attributes":{"Modularity Class":"8","PageRank":"0.0033432724109293994"},"color":"rgb(228,76,148)","size":15.622552871704102},{"x":-76.17401123046875,"y":-60.9138069152832,"id":"symptoms","attributes":{"Modularity Class":"0","PageRank":"0.008841663594299934"},"color":"rgb(228,76,76)","size":24.33746337890625},{"x":186.22079467773438,"y":-53.368896484375,"id":"cums","attributes":{"Modularity Class":"1","PageRank":"0.005783162439976459"},"color":"rgb(228,172,76)","size":10.0},{"x":185.54495239257812,"y":101.5897216796875,"id":"female","attributes":{"Modularity Class":"8","PageRank":"0.0027146052896291333"},"color":"rgb(228,76,148)","size":10.0},{"x":39.54304122924805,"y":-97.28329467773438,"id":"condom","attributes":{"Modularity Class":"1","PageRank":"0.006392228891726378"},"color":"rgb(228,172,76)","size":15.622552871704102},{"x":124.17626190185547,"y":217.1160888671875,"id":"discharge","attributes":{"Modularity Class":"23","PageRank":"0.005143489859031772"},"color":"rgb(228,76,124)","size":17.70933723449707},{"x":-259.9396667480469,"y":-45.70935821533203,"id":"smear","attributes":{"Modularity Class":"11","PageRank":"0.003524233479430013"},"color":"rgb(76,228,108)","size":10.0},{"x":108.19652557373047,"y":122.740234375,"id":"foot","attributes":{"Modularity Class":"8","PageRank":"0.0031532824410613123"},"color":"rgb(228,76,148)","size":10.0},{"x":-62.7568244934082,"y":-107.39506530761719,"id":"flu","attributes":{"Modularity Class":"17","PageRank":"0.003720609253410978"},"color":"rgb(228,76,172)","size":15.622552871704102},{"x":108.79881286621094,"y":-169.8662872314453,"id":"positive","attributes":{"Modularity Class":"1","PageRank":"0.004568135080655784"},"color":"rgb(228,172,76)","size":10.0},{"x":-14.927578926086426,"y":225.3291015625,"id":"losing","attributes":{"Modularity Class":"8","PageRank":"0.001904977099828254"},"color":"rgb(228,76,148)","size":10.0},{"x":-106.95137786865234,"y":-165.52566528320312,"id":"sick","attributes":{"Modularity Class":"17","PageRank":"0.0027697765988418115"},"color":"rgb(228,76,172)","size":10.0},{"x":-171.94659423828125,"y":-5.57386589050293,"id":"pimple","attributes":{"Modularity Class":"13","PageRank":"0.0022484736704405047"},"color":"rgb(140,76,228)","size":10.0},{"x":-30.261398315429688,"y":241.4459228515625,"id":"14","attributes":{"Modularity Class":"8","PageRank":"0.0033432724109293994"},"color":"rgb(228,76,148)","size":10.0},{"x":-2.120793342590332,"y":-241.03692626953125,"id":"bigger","attributes":{"Modularity Class":"15","PageRank":"0.004063985605963933"},"color":"rgb(164,228,76)","size":15.622552871704102},{"x":-269.2240295410156,"y":-72.16775512695312,"id":"cream","attributes":{"Modularity Class":"16","PageRank":"0.003524233479430013"},"color":"rgb(92,228,76)","size":10.0},{"x":-284.0668640136719,"y":27.618877410888672,"id":"syndrome","attributes":{"Modularity Class":"10","PageRank":"0.004900812646524677"},"color":"rgb(76,180,228)","size":10.0},{"x":111.8232192993164,"y":-20.66679573059082,"id":"month","attributes":{"Modularity Class":"1","PageRank":"0.005457592595779319"},"color":"rgb(228,172,76)","size":19.212533950805664},{"x":202.6768035888672,"y":-176.1683349609375,"id":"good","attributes":{"Modularity Class":"1","PageRank":"0.001904977099828254"},"color":"rgb(228,172,76)","size":10.0},{"x":-148.31492614746094,"y":-155.1671600341797,"id":"labor","attributes":{"Modularity Class":"19","PageRank":"0.003524233479430013"},"color":"rgb(188,76,228)","size":10.0},{"x":55.76836013793945,"y":93.34088897705078,"id":"start","attributes":{"Modularity Class":"1","PageRank":"0.018341356168906545"},"color":"rgb(228,172,76)","size":23.048824310302734}]}
