# Supplementary material for: Finding the Patient’s Voice Using Big Data: Analysis of Users’ Health-Related Concerns in the ChaCha Question-and-Answer Service (2009–2012)
Source: J Med Internet Res. 2016 Mar 9;18(3):e44. doi: 10.2196/jmir.5033 (PMC4805858; doi:10.2196/jmir.5033)
Supplement: Multimedia Appendix 3 [file jmir_v18i3e44_app3.zip › both/data.json]

{"edges":[{"label":"","source":"donating","target":"plasma","id":"80","attributes":{},"color":"rgb(115,197,61)","size":1.0},{"label":"","source":"angel","target":"dust","id":"71","attributes":{},"color":"rgb(74,61,197)","size":1.0},{"label":"","source":"die","target":"eating","id":"183","attributes":{},"color":"rgb(197,102,61)","size":1.0},{"label":"","source":"day","target":"bad","id":"138","attributes":{},"color":"rgb(61,156,197)","size":1.0},{"label":"","source":"long","target":"digest","id":"79","attributes":{},"color":"rgb(61,129,197)","size":1.0},{"label":"","source":"drug","target":"screen","id":"48","attributes":{},"color":"rgb(61,88,197)","size":1.0},{"label":"","source":"oval","target":"shaped","id":"27","attributes":{},"color":"rgb(197,170,61)","size":1.0},{"label":"","source":"sex","target":"change","id":"158","attributes":{},"color":"rgb(197,156,61)","size":1.0},{"label":"","source":"oblong","target":"pill","id":"226","attributes":{},"color":"rgb(197,170,61)","size":1.0},{"label":"","source":"girls","target":"period","id":"36","attributes":{},"color":"rgb(88,197,61)","size":1.0},{"label":"","source":"best","target":"treat","id":"87","attributes":{},"color":"rgb(61,197,61)","size":1.0},{"label":"","source":"second","target":"hand","id":"74","attributes":{},"color":"rgb(197,74,61)","size":1.0},{"label":"","source":"ecstasy","target":"stay","id":"169","attributes":{},"color":"rgb(61,129,197)","size":1.0},{"label":"","source":"pill","target":"numbers","id":"135","attributes":{},"color":"rgb(197,170,61)","size":1.0},{"label":"","source":"pubic","target":"area","id":"2","attributes":{},"color":"rgb(197,143,61)","size":1.0},{"label":"","source":"large","target":"amounts","id":"262","attributes":{},"color":"rgb(197,183,61)","size":1.0},{"label":"","source":"alcohol","target":"drug","id":"103","attributes":{},"color":"rgb(61,88,197)","size":1.0},{"label":"","source":"white","target":"watson","id":"70","attributes":{},"color":"rgb(197,170,61)","size":1.0},{"label":"","source":"tylenol","target":"3","id":"95","attributes":{},"color":"rgb(102,61,197)","size":1.0},{"label":"","source":"work","target":"day","id":"89","attributes":{},"color":"rgb(61,156,197)","size":1.0},{"label":"","source":"sex","target":"woman","id":"9","attributes":{},"color":"rgb(197,156,61)","size":1.0},{"label":"","source":"guys","target":"nipples","id":"46","attributes":{},"color":"rgb(183,61,197)","size":1.0},{"label":"","source":"air","target":"duster","id":"57","attributes":{},"color":"rgb(61,197,197)","size":1.0},{"label":"","source":"kill","target":"person","id":"17","attributes":{},"color":"rgb(61,88,197)","size":1.0},{"label":"","source":"what\u0027s","target":"pill","id":"159","attributes":{},"color":"rgb(197,170,61)","size":1.0},{"label":"","source":"cure","target":"acne","id":"97","attributes":{},"color":"rgb(61,197,61)","size":1.0},{"label":"","source":"painful","target":"die","id":"33","attributes":{},"color":"rgb(197,102,61)","size":1.0},{"label":"","source":"blue","target":"oval","id":"26","attributes":{},"color":"rgb(197,170,61)","size":1.0},{"label":"","source":"eat","target":"workout","id":"187","attributes":{},"color":"rgb(102,197,61)","size":1.0},{"label":"","source":"long","target":"pot","id":"107","attributes":{},"color":"rgb(61,129,197)","size":1.0},{"label":"","source":"best","target":"fastest","id":"243","attributes":{},"color":"rgb(61,197,61)","size":1.0},{"label":"","source":"kind","target":"pill","id":"32","attributes":{},"color":"rgb(197,170,61)","size":1.0},{"label":"","source":"poppy","target":"seeds","id":"69","attributes":{},"color":"rgb(61,143,197)","size":1.0},{"label":"","source":"oval","target":"white","id":"266","attributes":{},"color":"rgb(197,170,61)","size":1.0},{"label":"","source":"long","target":"poison","id":"163","attributes":{},"color":"rgb(61,129,197)","size":1.0},{"label":"","source":"red","target":"bull","id":"14","attributes":{},"color":"rgb(197,61,129)","size":1.0},{"label":"","source":"white","target":"round","id":"114","attributes":{},"color":"rgb(197,170,61)","size":1.0},{"label":"","source":"bad","target":"body","id":"111","attributes":{},"color":"rgb(129,115,129)","size":1.0},{"label":"","source":"will","target":"die","id":"218","attributes":{},"color":"rgb(129,115,129)","size":1.0},{"label":"","source":"icy","target":"hot","id":"252","attributes":{},"color":"rgb(74,197,61)","size":1.0},{"label":"","source":"girl","target":"takes","id":"193","attributes":{},"color":"rgb(197,74,61)","size":1.0},{"label":"","source":"sleep","target":"deprivation","id":"192","attributes":{},"color":"rgb(143,197,61)","size":1.0},{"label":"","source":"blue","target":"round","id":"91","attributes":{},"color":"rgb(197,170,61)","size":1.0},{"label":"","source":"stay","target":"awake","id":"116","attributes":{},"color":"rgb(61,129,197)","size":1.0},{"label":"","source":"cure","target":"genital","id":"3","attributes":{},"color":"rgb(61,197,61)","size":1.0},{"label":"","source":"quit","target":"smoking","id":"5","attributes":{},"color":"rgb(61,156,197)","size":1.0},{"label":"","source":"ur","target":"chest","id":"191","attributes":{},"color":"rgb(197,74,61)","size":1.0},{"label":"","source":"safe","target":"drink","id":"10","attributes":{},"color":"rgb(183,197,61)","size":1.0},{"label":"","source":"wear","target":"condom","id":"75","attributes":{},"color":"rgb(197,61,170)","size":1.0},{"label":"","source":"small","target":"bumps","id":"151","attributes":{},"color":"rgb(143,197,61)","size":1.0},{"label":"","source":"effects","target":"ecstasy","id":"200","attributes":{},"color":"rgb(61,129,197)","size":1.0},{"label":"","source":"eye","target":"surgery","id":"77","attributes":{},"color":"rgb(115,61,197)","size":1.0},{"label":"","source":"knuckles","target":"arthritis","id":"229","attributes":{},"color":"rgb(61,183,197)","size":1.0},{"label":"","source":"ab","target":"workouts","id":"113","attributes":{},"color":"rgb(197,74,61)","size":1.0},{"label":"","source":"raise","target":"blood","id":"278","attributes":{},"color":"rgb(61,129,197)","size":1.0},{"label":"","source":"long","target":"pills","id":"119","attributes":{},"color":"rgb(61,129,197)","size":1.0},{"label":"","source":"drugs","target":"system","id":"231","attributes":{},"color":"rgb(61,108,197)","size":1.0},{"label":"","source":"smoking","target":"cigarette","id":"279","attributes":{},"color":"rgb(61,156,197)","size":1.0},{"label":"","source":"vitamin","target":"b12","id":"184","attributes":{},"color":"rgb(61,74,197)","size":1.0},{"label":"","source":"top","target":"5","id":"31","attributes":{},"color":"rgb(61,197,74)","size":1.0},{"label":"","source":"bad","target":"smoke","id":"98","attributes":{},"color":"rgb(129,115,129)","size":1.0},{"label":"","source":"rid","target":"genital","id":"237","attributes":{},"color":"rgb(61,197,61)","size":1.0},{"label":"","source":"pot","target":"stay","id":"106","attributes":{},"color":"rgb(61,129,197)","size":1.0},{"label":"","source":"wat","target":"will","id":"149","attributes":{},"color":"rgb(61,129,197)","size":1.0},{"label":"","source":"type","target":"drug","id":"139","attributes":{},"color":"rgb(61,88,197)","size":1.0},{"label":"","source":"effects","target":"cocaine","id":"140","attributes":{},"color":"rgb(61,129,197)","size":1.0},{"label":"","source":"long","target":"will","id":"247","attributes":{},"color":"rgb(61,129,197)","size":1.0},{"label":"","source":"miles","target":"hour","id":"20","attributes":{},"color":"rgb(197,61,143)","size":1.0},{"label":"","source":"good","target":"ab","id":"41","attributes":{},"color":"rgb(197,74,61)","size":1.0},{"label":"","source":"fat","target":"burner","id":"90","attributes":{},"color":"rgb(197,102,61)","size":1.0},{"label":"","source":"long","target":"2","id":"281","attributes":{},"color":"rgb(61,129,197)","size":1.0},{"label":"","source":"average","target":"14","id":"170","attributes":{},"color":"rgb(197,74,61)","size":1.0},{"label":"","source":"asleep","target":"fast","id":"179","attributes":{},"color":"rgb(61,170,197)","size":1.0},{"label":"","source":"smoking","target":"bad","id":"141","attributes":{},"color":"rgb(61,156,197)","size":1.0},{"label":"","source":"stay","target":"blood","id":"25","attributes":{},"color":"rgb(61,129,197)","size":1.0},{"label":"","source":"feel","target":"good","id":"196","attributes":{},"color":"rgb(197,88,61)","size":1.0},{"label":"","source":"takes","target":"birth","id":"100","attributes":{},"color":"rgb(197,74,61)","size":1.0},{"label":"","source":"pill","target":"called","id":"265","attributes":{},"color":"rgb(197,170,61)","size":1.0},{"label":"","source":"imprinted","target":"side","id":"197","attributes":{},"color":"rgb(197,170,61)","size":1.0},{"label":"","source":"contact","target":"high","id":"233","attributes":{},"color":"rgb(197,102,61)","size":1.0},{"label":"","source":"ur","target":"urine","id":"208","attributes":{},"color":"rgb(197,74,61)","size":1.0},{"label":"","source":"good","target":"body","id":"195","attributes":{},"color":"rgb(197,74,61)","size":1.0},{"label":"","source":"effects","target":"adderall","id":"127","attributes":{},"color":"rgb(61,129,197)","size":1.0},{"label":"","source":"people","target":"smoke","id":"38","attributes":{},"color":"rgb(197,88,61)","size":1.0},{"label":"","source":"illegal","target":"drugs","id":"84","attributes":{},"color":"rgb(61,88,197)","size":1.0},{"label":"","source":"fake","target":"sick","id":"39","attributes":{},"color":"rgb(197,61,156)","size":1.0},{"label":"","source":"hiv","target":"aids","id":"269","attributes":{},"color":"rgb(61,197,156)","size":1.0},{"label":"","source":"smoke","target":"pot","id":"43","attributes":{},"color":"rgb(129,101,129)","size":1.0},{"label":"","source":"counter","target":"drug","id":"104","attributes":{},"color":"rgb(61,88,197)","size":1.0},{"label":"","source":"male","target":"female","id":"131","attributes":{},"color":"rgb(156,197,61)","size":1.0},{"label":"","source":"cold","target":"shower","id":"212","attributes":{},"color":"rgb(61,197,88)","size":1.0},{"label":"","source":"average","target":"height","id":"30","attributes":{},"color":"rgb(197,74,61)","size":1.0},{"label":"","source":"pubic","target":"hair","id":"145","attributes":{},"color":"rgb(197,143,61)","size":1.0},{"label":"","source":"time","target":"girl","id":"99","attributes":{},"color":"rgb(197,74,61)","size":1.0},{"label":"","source":"cracking","target":"knuckles","id":"232","attributes":{},"color":"rgb(61,183,197)","size":1.0},{"label":"","source":"womans","target":"vagina","id":"280","attributes":{},"color":"rgb(170,61,197)","size":1.0},{"label":"","source":"time","target":"smoke","id":"11","attributes":{},"color":"rgb(197,74,61)","size":1.0},{"label":"","source":"short","target":"term","id":"143","attributes":{},"color":"rgb(197,61,197)","size":1.0},{"label":"","source":"good","target":"idea","id":"78","attributes":{},"color":"rgb(129,115,129)","size":1.0},{"label":"","source":"brain","target":"freeze","id":"122","attributes":{},"color":"rgb(197,61,115)","size":1.0},{"label":"","source":"men","target":"breast","id":"51","attributes":{},"color":"rgb(197,88,61)","size":1.0},{"label":"","source":"cure","target":"hangover","id":"249","attributes":{},"color":"rgb(61,197,61)","size":1.0},{"label":"","source":"sleep","target":"walker","id":"209","attributes":{},"color":"rgb(143,197,61)","size":1.0},{"label":"","source":"farts","target":"smell","id":"274","attributes":{},"color":"rgb(129,197,61)","size":1.0},{"label":"","source":"blood","target":"system","id":"203","attributes":{},"color":"rgb(61,129,197)","size":1.0},{"label":"","source":"exercises","target":"work","id":"165","attributes":{},"color":"rgb(61,156,197)","size":1.0},{"label":"","source":"days","target":"week","id":"236","attributes":{},"color":"rgb(143,61,197)","size":1.0},{"label":"","source":"poison","target":"ivy","id":"125","attributes":{},"color":"rgb(61,129,197)","size":1.0},{"label":"","source":"corn","target":"syrup","id":"254","attributes":{},"color":"rgb(197,61,74)","size":1.0},{"label":"","source":"pound","target":"fat","id":"153","attributes":{},"color":"rgb(197,102,61)","size":1.0},{"label":"","source":"white","target":"oval","id":"58","attributes":{},"color":"rgb(197,170,61)","size":1.0},{"label":"","source":"good","target":"cure","id":"156","attributes":{},"color":"rgb(129,135,61)","size":1.0},{"label":"","source":"drink","target":"beer","id":"6","attributes":{},"color":"rgb(183,197,61)","size":1.0},{"label":"","source":"round","target":"white","id":"185","attributes":{},"color":"rgb(197,170,61)","size":1.0},{"label":"","source":"percentage","target":"people","id":"154","attributes":{},"color":"rgb(197,102,61)","size":1.0},{"label":"","source":"worst","target":"thing","id":"222","attributes":{},"color":"rgb(197,197,61)","size":1.0},{"label":"","source":"increase","target":"metabolism","id":"235","attributes":{},"color":"rgb(197,102,61)","size":1.0},{"label":"","source":"pee","target":"test","id":"45","attributes":{},"color":"rgb(183,197,61)","size":1.0},{"label":"","source":"happen","target":"ate","id":"136","attributes":{},"color":"rgb(156,61,197)","size":1.0},{"label":"","source":"takes","target":"viagra","id":"271","attributes":{},"color":"rgb(197,74,61)","size":1.0},{"label":"","source":"12","target":"oz","id":"189","attributes":{},"color":"rgb(61,102,197)","size":1.0},{"label":"","source":"triple","target":"c\u0027s","id":"244","attributes":{},"color":"rgb(197,61,183)","size":1.0},{"label":"","source":"bad","target":"mix","id":"101","attributes":{},"color":"rgb(61,156,197)","size":1.0},{"label":"","source":"rem","target":"sleep","id":"255","attributes":{},"color":"rgb(143,197,61)","size":1.0},{"label":"","source":"side","target":"blank","id":"62","attributes":{},"color":"rgb(197,170,61)","size":1.0},{"label":"","source":"dan","target":"side","id":"50","attributes":{},"color":"rgb(197,170,61)","size":1.0},{"label":"","source":"long","target":"meth","id":"182","attributes":{},"color":"rgb(61,129,197)","size":1.0},{"label":"","source":"round","target":"pink","id":"64","attributes":{},"color":"rgb(197,170,61)","size":1.0},{"label":"","source":"healthy","target":"drink","id":"132","attributes":{},"color":"rgb(183,197,61)","size":1.0},{"label":"","source":"white","target":"side","id":"240","attributes":{},"color":"rgb(197,170,61)","size":1.0},{"label":"","source":"aids","target":"hiv","id":"123","attributes":{},"color":"rgb(61,197,156)","size":1.0},{"label":"","source":"small","target":"white","id":"108","attributes":{},"color":"rgb(170,183,61)","size":1.0},{"label":"","source":"small","target":"round","id":"276","attributes":{},"color":"rgb(170,183,61)","size":1.0},{"label":"","source":"rid","target":"crabs","id":"49","attributes":{},"color":"rgb(61,197,61)","size":1.0},{"label":"","source":"bad","target":"4","id":"82","attributes":{},"color":"rgb(61,156,197)","size":1.0},{"label":"","source":"people","target":"high","id":"178","attributes":{},"color":"rgb(197,102,61)","size":1.0},{"label":"","source":"good","target":"fall","id":"277","attributes":{},"color":"rgb(197,74,61)","size":1.0},{"label":"","source":"counter","target":"drugs","id":"171","attributes":{},"color":"rgb(61,88,197)","size":1.0},{"label":"","source":"white","target":"oblong","id":"282","attributes":{},"color":"rgb(197,170,61)","size":1.0},{"label":"","source":"long","target":"ecstasy","id":"167","attributes":{},"color":"rgb(61,129,197)","size":1.0},{"label":"","source":"colored","target":"pill","id":"8","attributes":{},"color":"rgb(197,170,61)","size":1.0},{"label":"","source":"meth","target":"stay","id":"66","attributes":{},"color":"rgb(61,129,197)","size":1.0},{"label":"","source":"long","target":"live","id":"175","attributes":{},"color":"rgb(61,129,197)","size":1.0},{"label":"","source":"peach","target":"colored","id":"72","attributes":{},"color":"rgb(197,170,61)","size":1.0},{"label":"","source":"wake","target":"sleep","id":"275","attributes":{},"color":"rgb(143,197,61)","size":1.0},{"label":"","source":"good","target":"cardio","id":"259","attributes":{},"color":"rgb(197,74,61)","size":1.0},{"label":"","source":"best","target":"food","id":"234","attributes":{},"color":"rgb(61,197,61)","size":1.0},{"label":"","source":"high","target":"protein","id":"23","attributes":{},"color":"rgb(197,102,61)","size":1.0},{"label":"","source":"hand","target":"smoke","id":"214","attributes":{},"color":"rgb(197,74,61)","size":1.0},{"label":"","source":"200","target":"pounds","id":"118","attributes":{},"color":"rgb(129,61,197)","size":1.0},{"label":"","source":"asleep","target":"faster","id":"270","attributes":{},"color":"rgb(61,170,197)","size":1.0},{"label":"","source":"kill","target":"sperm","id":"227","attributes":{},"color":"rgb(61,88,197)","size":1.0},{"label":"","source":"weed","target":"stay","id":"60","attributes":{},"color":"rgb(61,129,197)","size":1.0},{"label":"","source":"effects","target":"drug","id":"251","attributes":{},"color":"rgb(61,108,197)","size":1.0},{"label":"","source":"smoking","target":"weed","id":"73","attributes":{},"color":"rgb(61,142,197)","size":1.0},{"label":"","source":"weed","target":"system","id":"102","attributes":{},"color":"rgb(61,129,197)","size":1.0},{"label":"","source":"energy","target":"drinks","id":"55","attributes":{},"color":"rgb(170,197,61)","size":1.0},{"label":"","source":"person","target":"walk","id":"59","attributes":{},"color":"rgb(61,88,197)","size":1.0},{"label":"","source":"long","target":"system","id":"54","attributes":{},"color":"rgb(61,129,197)","size":1.0},{"label":"","source":"girls","target":"pregnant","id":"230","attributes":{},"color":"rgb(88,197,61)","size":1.0},{"label":"","source":"long","target":"hold","id":"241","attributes":{},"color":"rgb(61,129,197)","size":1.0},{"label":"","source":"green","target":"round","id":"142","attributes":{},"color":"rgb(197,170,61)","size":1.0},{"label":"","source":"work","target":"outs","id":"181","attributes":{},"color":"rgb(61,156,197)","size":1.0},{"label":"","source":"lung","target":"cancer","id":"172","attributes":{},"color":"rgb(61,197,115)","size":1.0},{"label":"","source":"good","target":"heart","id":"198","attributes":{},"color":"rgb(197,74,61)","size":1.0},{"label":"","source":"ears","target":"ringing","id":"258","attributes":{},"color":"rgb(197,61,61)","size":1.0},{"label":"","source":"pot","target":"system","id":"88","attributes":{},"color":"rgb(61,129,197)","size":1.0},{"label":"","source":"long","target":"weed","id":"112","attributes":{},"color":"rgb(61,129,197)","size":1.0},{"label":"","source":"will","target":"2","id":"86","attributes":{},"color":"rgb(61,129,197)","size":1.0},{"label":"","source":"best","target":"prevent","id":"56","attributes":{},"color":"rgb(61,197,61)","size":1.0},{"label":"","source":"anal","target":"sex","id":"155","attributes":{},"color":"rgb(197,156,61)","size":1.0},{"label":"","source":"broken","target":"bone","id":"190","attributes":{},"color":"rgb(61,197,143)","size":1.0},{"label":"","source":"cranberry","target":"pills","id":"121","attributes":{},"color":"rgb(61,129,197)","size":1.0},{"label":"","source":"persons","target":"system","id":"1","attributes":{},"color":"rgb(61,129,197)","size":1.0},{"label":"","source":"alcohol","target":"kill","id":"253","attributes":{},"color":"rgb(61,88,197)","size":1.0},{"label":"","source":"meth","target":"system","id":"257","attributes":{},"color":"rgb(61,129,197)","size":1.0},{"label":"","source":"pill","target":"oblong","id":"250","attributes":{},"color":"rgb(197,170,61)","size":1.0},{"label":"","source":"rid","target":"hickups","id":"238","attributes":{},"color":"rgb(61,197,61)","size":1.0},{"label":"","source":"lower","target":"blood","id":"157","attributes":{},"color":"rgb(61,129,197)","size":1.0},{"label":"","source":"ur","target":"body","id":"239","attributes":{},"color":"rgb(197,74,61)","size":1.0},{"label":"","source":"pill","target":"round","id":"150","attributes":{},"color":"rgb(197,170,61)","size":1.0},{"label":"","source":"poison","target":"oak","id":"242","attributes":{},"color":"rgb(61,129,197)","size":1.0},{"label":"","source":"omega","target":"3","id":"207","attributes":{},"color":"rgb(102,61,197)","size":1.0},{"label":"","source":"blood","target":"stream","id":"201","attributes":{},"color":"rgb(61,129,197)","size":1.0},{"label":"","source":"fat","target":"people","id":"63","attributes":{},"color":"rgb(197,102,61)","size":1.0},{"label":"","source":"girl","target":"bleed","id":"199","attributes":{},"color":"rgb(197,74,61)","size":1.0},{"label":"","source":"burn","target":"fat","id":"96","attributes":{},"color":"rgb(197,102,61)","size":1.0},{"label":"","source":"drug","target":"acid","id":"188","attributes":{},"color":"rgb(61,88,197)","size":1.0},{"label":"","source":"black","target":"eye","id":"216","attributes":{},"color":"rgb(115,61,197)","size":1.0},{"label":"","source":"white","target":"capsule","id":"44","attributes":{},"color":"rgb(197,170,61)","size":1.0},{"label":"","source":"side","target":"number","id":"202","attributes":{},"color":"rgb(197,170,61)","size":1.0},{"label":"","source":"fear","target":"long","id":"28","attributes":{},"color":"rgb(61,129,197)","size":1.0},{"label":"","source":"eye","target":"sight","id":"4","attributes":{},"color":"rgb(115,61,197)","size":1.0},{"label":"","source":"feel","target":"high","id":"124","attributes":{},"color":"rgb(197,102,61)","size":1.0},{"label":"","source":"good","target":"2","id":"272","attributes":{},"color":"rgb(129,101,129)","size":1.0},{"label":"","source":"marijuana","target":"affect","id":"19","attributes":{},"color":"rgb(61,197,129)","size":1.0},{"label":"","source":"pain","target":"pill","id":"133","attributes":{},"color":"rgb(197,170,61)","size":1.0},{"label":"","source":"1","target":"side","id":"160","attributes":{},"color":"rgb(197,170,61)","size":1.0},{"label":"","source":"prescription","target":"drug","id":"120","attributes":{},"color":"rgb(61,88,197)","size":1.0},{"label":"","source":"test","target":"test","id":"68","attributes":{},"color":"rgb(183,197,61)","size":1.0},{"label":"","source":"milk","target":"good","id":"223","attributes":{},"color":"rgb(197,74,61)","size":1.0},{"label":"","source":"rid","target":"athletes","id":"144","attributes":{},"color":"rgb(61,197,61)","size":1.0},{"label":"","source":"pill","target":"white","id":"81","attributes":{},"color":"rgb(197,170,61)","size":1.0},{"label":"","source":"11","target":"inches","id":"186","attributes":{},"color":"rgb(197,170,61)","size":1.0},{"label":"","source":"pill","target":"yellow","id":"65","attributes":{},"color":"rgb(197,170,61)","size":1.0},{"label":"","source":"green","target":"pill","id":"21","attributes":{},"color":"rgb(197,170,61)","size":1.0},{"label":"","source":"genital","target":"herpies","id":"210","attributes":{},"color":"rgb(61,197,61)","size":1.0},{"label":"","source":"quitting","target":"smoking","id":"152","attributes":{},"color":"rgb(61,156,197)","size":1.0},{"label":"","source":"she\u0027s","target":"period","id":"137","attributes":{},"color":"rgb(88,197,61)","size":1.0},{"label":"","source":"vitamin","target":"b6","id":"76","attributes":{},"color":"rgb(61,74,197)","size":1.0},{"label":"","source":"round","target":"blue","id":"93","attributes":{},"color":"rgb(197,170,61)","size":1.0},{"label":"","source":"girls","target":"boobs","id":"174","attributes":{},"color":"rgb(88,197,61)","size":1.0},{"label":"","source":"fat","target":"burning","id":"204","attributes":{},"color":"rgb(197,102,61)","size":1.0},{"label":"","source":"sit","target":"day","id":"42","attributes":{},"color":"rgb(61,156,197)","size":1.0},{"label":"","source":"foot","target":"tall","id":"12","attributes":{},"color":"rgb(61,197,170)","size":1.0},{"label":"","source":"times","target":"average","id":"268","attributes":{},"color":"rgb(197,74,61)","size":1.0},{"label":"","source":"wearing","target":"condom","id":"220","attributes":{},"color":"rgb(197,61,170)","size":1.0},{"label":"","source":"stay","target":"high","id":"245","attributes":{},"color":"rgb(129,115,129)","size":1.0},{"label":"","source":"body","target":"weight","id":"126","attributes":{},"color":"rgb(197,74,61)","size":1.0},{"label":"","source":"drink","target":"pee","id":"37","attributes":{},"color":"rgb(183,197,61)","size":1.0},{"label":"","source":"ur","target":"hand","id":"134","attributes":{},"color":"rgb(197,74,61)","size":1.0},{"label":"","source":"amount","target":"sleep","id":"29","attributes":{},"color":"rgb(143,197,61)","size":1.0},{"label":"","source":"average","target":"body","id":"267","attributes":{},"color":"rgb(197,74,61)","size":1.0},{"label":"","source":"oval","target":"shape","id":"246","attributes":{},"color":"rgb(197,170,61)","size":1.0},{"label":"","source":"eating","target":"raw","id":"147","attributes":{},"color":"rgb(197,102,61)","size":1.0},{"label":"","source":"weed","target":"brownies","id":"109","attributes":{},"color":"rgb(61,129,197)","size":1.0},{"label":"","source":"cough","target":"cold","id":"83","attributes":{},"color":"rgb(61,197,88)","size":1.0},{"label":"","source":"side","target":"side","id":"260","attributes":{},"color":"rgb(197,170,61)","size":1.0},{"label":"","source":"yellow","target":"oval","id":"176","attributes":{},"color":"rgb(197,170,61)","size":1.0},{"label":"","source":"high","target":"metabolism","id":"53","attributes":{},"color":"rgb(197,102,61)","size":1.0},{"label":"","source":"10","target":"side","id":"22","attributes":{},"color":"rgb(197,170,61)","size":1.0},{"label":"","source":"people","target":"fat","id":"261","attributes":{},"color":"rgb(197,102,61)","size":1.0},{"label":"","source":"watson","target":"side","id":"148","attributes":{},"color":"rgb(197,170,61)","size":1.0},{"label":"","source":"average","target":"time","id":"13","attributes":{},"color":"rgb(197,74,61)","size":1.0},{"label":"","source":"nutritional","target":"facts","id":"173","attributes":{},"color":"rgb(197,115,61)","size":1.0},{"label":"","source":"life","target":"span","id":"168","attributes":{},"color":"rgb(197,61,102)","size":1.0},{"label":"","source":"mouth","target":"wash","id":"205","attributes":{},"color":"rgb(197,61,88)","size":1.0},{"label":"","source":"kill","target":"people","id":"47","attributes":{},"color":"rgb(129,95,129)","size":1.0},{"label":"","source":"bad","target":"idea","id":"228","attributes":{},"color":"rgb(61,156,197)","size":1.0},{"label":"","source":"effects","target":"drinking","id":"92","attributes":{},"color":"rgb(129,115,129)","size":1.0},{"label":"","source":"morning","target":"wood","id":"146","attributes":{},"color":"rgb(88,61,197)","size":1.0},{"label":"","source":"oxy","target":"cotton","id":"180","attributes":{},"color":"rgb(61,115,197)","size":1.0},{"label":"","source":"pill","target":"small","id":"177","attributes":{},"color":"rgb(170,183,61)","size":1.0},{"label":"","source":"round","target":"green","id":"61","attributes":{},"color":"rgb(197,170,61)","size":1.0},{"label":"","source":"long","target":"4","id":"219","attributes":{},"color":"rgb(61,142,197)","size":1.0},{"label":"","source":"round","target":"orange","id":"162","attributes":{},"color":"rgb(197,170,61)","size":1.0},{"label":"","source":"foot","target":"9","id":"166","attributes":{},"color":"rgb(61,197,170)","size":1.0},{"label":"","source":"round","target":"yellow","id":"164","attributes":{},"color":"rgb(197,170,61)","size":1.0},{"label":"","source":"cup","target":"coffee","id":"194","attributes":{},"color":"rgb(197,129,61)","size":1.0},{"label":"","source":"sleep","target":"aid","id":"283","attributes":{},"color":"rgb(143,197,61)","size":1.0},{"label":"","source":"pill","target":"letter","id":"215","attributes":{},"color":"rgb(197,170,61)","size":1.0},{"label":"","source":"die","target":"drinking","id":"115","attributes":{},"color":"rgb(197,102,61)","size":1.0},{"label":"","source":"alot","target":"water","id":"248","attributes":{},"color":"rgb(197,102,61)","size":1.0},{"label":"","source":"long","target":"adderall","id":"15","attributes":{},"color":"rgb(61,129,197)","size":1.0},{"label":"","source":"yellow","target":"round","id":"213","attributes":{},"color":"rgb(197,170,61)","size":1.0},{"label":"","source":"prevent","target":"acne","id":"18","attributes":{},"color":"rgb(61,197,61)","size":1.0},{"label":"","source":"harm","target":"body","id":"7","attributes":{},"color":"rgb(197,74,61)","size":1.0},{"label":"","source":"height","target":"weight","id":"117","attributes":{},"color":"rgb(197,74,61)","size":1.0},{"label":"","source":"ejaculate","target":"inside","id":"40","attributes":{},"color":"rgb(61,197,102)","size":1.0},{"label":"","source":"pill","target":"letters","id":"94","attributes":{},"color":"rgb(197,170,61)","size":1.0},{"label":"","source":"commit","target":"suicide","id":"67","attributes":{},"color":"rgb(61,61,197)","size":1.0},{"label":"","source":"life","target":"expectancy","id":"273","attributes":{},"color":"rgb(197,61,102)","size":1.0},{"label":"","source":"long","target":"sleep","id":"105","attributes":{},"color":"rgb(102,163,129)","size":1.0},{"label":"","source":"rid","target":"body","id":"129","attributes":{},"color":"rgb(129,135,61)","size":1.0},{"label":"","source":"leave","target":"system","id":"16","attributes":{},"color":"rgb(61,129,197)","size":1.0},{"label":"","source":"pill","target":"form","id":"217","attributes":{},"color":"rgb(197,170,61)","size":1.0},{"label":"","source":"bad","target":"side","id":"130","attributes":{},"color":"rgb(129,163,129)","size":1.0},{"label":"","source":"pill","target":"oval","id":"110","attributes":{},"color":"rgb(197,170,61)","size":1.0},{"label":"","source":"round","target":"pill","id":"35","attributes":{},"color":"rgb(197,170,61)","size":1.0},{"label":"","source":"muscle","target":"relaxer","id":"264","attributes":{},"color":"rgb(61,197,183)","size":1.0},{"label":"","source":"prescription","target":"pill","id":"24","attributes":{},"color":"rgb(129,129,129)","size":1.0},{"label":"","source":"people","target":"die","id":"85","attributes":{},"color":"rgb(197,102,61)","size":1.0},{"label":"","source":"drinking","target":"alot","id":"256","attributes":{},"color":"rgb(197,102,61)","size":1.0},{"label":"","source":"smoking","target":"pot","id":"224","attributes":{},"color":"rgb(61,142,197)","size":1.0},{"label":"","source":"round","target":"side","id":"211","attributes":{},"color":"rgb(197,170,61)","size":1.0},{"label":"","source":"small","target":"amount","id":"225","attributes":{},"color":"rgb(143,197,61)","size":1.0},{"label":"","source":"blank","target":"side","id":"128","attributes":{},"color":"rgb(197,170,61)","size":1.0},{"label":"","source":"pills","target":"system","id":"263","attributes":{},"color":"rgb(61,129,197)","size":1.0},{"label":"","source":"will","target":"stay","id":"34","attributes":{},"color":"rgb(61,129,197)","size":1.0},{"label":"","source":"10","target":"inches","id":"52","attributes":{},"color":"rgb(197,170,61)","size":1.0},{"label":"","source":"throat","target":"cancer","id":"206","attributes":{},"color":"rgb(61,197,115)","size":1.0},{"label":"","source":"long","target":"average","id":"221","attributes":{},"color":"rgb(129,101,129)","size":1.0}],"nodes":[{"x":220.19674682617188,"y":-26.944520950317383,"id":"burner","attributes":{"Modularity Class":"19","PageRank":"0.0036568892571701836"},"color":"rgb(197,102,61)","size":10.0},{"x":-21.164331436157227,"y":89.71649932861328,"id":"leave","attributes":{"Modularity Class":"8","PageRank":"0.0018671929329670287"},"color":"rgb(61,129,197)","size":10.0},{"x":214.01792907714844,"y":-98.25102996826172,"id":"nutritional","attributes":{"Modularity Class":"41","PageRank":"0.0018671929329670287"},"color":"rgb(197,115,61)","size":10.0},{"x":76.93196105957031,"y":-56.35932922363281,"id":"2","attributes":{"Modularity Class":"8","PageRank":"0.003482729092312909"},"color":"rgb(61,129,197)","size":20.038074493408203},{"x":66.28961181640625,"y":-274.4993591308594,"id":"happen","attributes":{"Modularity Class":"36","PageRank":"0.0018671929329670287"},"color":"rgb(156,61,197)","size":10.0},{"x":215.60784912109375,"y":178.75775146484375,"id":"wood","attributes":{"Modularity Class":"38","PageRank":"0.0034543823575949326"},"color":"rgb(88,61,197)","size":10.0},{"x":25.02908706665039,"y":-247.6687774658203,"id":"corn","attributes":{"Modularity Class":"54","PageRank":"0.0018671929329670287"},"color":"rgb(197,61,74)","size":10.0},{"x":265.0657653808594,"y":-68.52069091796875,"id":"pee","attributes":{"Modularity Class":"14","PageRank":"0.004009974801139676"},"color":"rgb(183,197,61)","size":17.41495704650879},{"x":-43.88351821899414,"y":-170.42100524902344,"id":"height","attributes":{"Modularity Class":"30","PageRank":"0.002640288220398134"},"color":"rgb(197,74,61)","size":17.41495704650879},{"x":263.6269226074219,"y":152.44976806640625,"id":"vagina","attributes":{"Modularity Class":"59","PageRank":"0.0034543823575949326"},"color":"rgb(170,61,197)","size":10.0},{"x":-188.16244506835938,"y":245.06492614746094,"id":"aids","attributes":{"Modularity Class":"34","PageRank":"0.012393795882547739"},"color":"rgb(61,197,156)","size":17.41495704650879},{"x":204.55569458007812,"y":7.66943883895874,"id":"fat","attributes":{"Modularity Class":"19","PageRank":"0.006316220912734795"},"color":"rgb(197,102,61)","size":24.43325424194336},{"x":-70.30874633789062,"y":-206.28366088867188,"id":"takes","attributes":{"Modularity Class":"30","PageRank":"0.003137743676357078"},"color":"rgb(197,74,61)","size":20.038074493408203},{"x":-173.8705596923828,"y":15.992928504943848,"id":"watson","attributes":{"Modularity Class":"9","PageRank":"0.0028104566314472675"},"color":"rgb(197,170,61)","size":17.41495704650879},{"x":-71.40992736816406,"y":190.64016723632812,"id":"oxy","attributes":{"Modularity Class":"43","PageRank":"0.0018671929329670287"},"color":"rgb(61,115,197)","size":10.0},{"x":-217.2691192626953,"y":42.87412643432617,"id":"round","attributes":{"Modularity Class":"9","PageRank":"0.00879395961100657"},"color":"rgb(197,170,61)","size":29.163753509521484},{"x":137.15884399414062,"y":262.0069580078125,"id":"shower","attributes":{"Modularity Class":"26","PageRank":"0.004803569513453627"},"color":"rgb(61,197,88)","size":10.0},{"x":-11.994473457336426,"y":294.8006896972656,"id":"anal","attributes":{"Modularity Class":"3","PageRank":"0.0018671929329670287"},"color":"rgb(197,156,61)","size":10.0},{"x":-180.34104919433594,"y":-134.12416076660156,"id":"exercises","attributes":{"Modularity Class":"28","PageRank":"0.0018671929329670287"},"color":"rgb(61,156,197)","size":10.0},{"x":-159.61920166015625,"y":67.61703491210938,"id":"white","attributes":{"Modularity Class":"9","PageRank":"0.006657871727550493"},"color":"rgb(197,170,61)","size":27.5},{"x":-96.24078369140625,"y":13.522695541381836,"id":"bumps","attributes":{"Modularity Class":"31","PageRank":"0.002525417733497867"},"color":"rgb(143,197,61)","size":10.0},{"x":207.19224548339844,"y":-217.25430297851562,"id":"best","attributes":{"Modularity Class":"1","PageRank":"0.0018671929329670287"},"color":"rgb(61,197,61)","size":21.86752700805664},{"x":-136.96861267089844,"y":-222.70372009277344,"id":"ringing","attributes":{"Modularity Class":"55","PageRank":"0.0034543823575949326"},"color":"rgb(197,61,61)","size":10.0},{"x":108.29647827148438,"y":-223.22042846679688,"id":"genital","attributes":{"Modularity Class":"1","PageRank":"0.0028273797403159245"},"color":"rgb(61,197,61)","size":20.038074493408203},{"x":174.87181091308594,"y":-230.7950439453125,"id":"treat","attributes":{"Modularity Class":"1","PageRank":"0.0022639902891240047"},"color":"rgb(61,197,61)","size":10.0},{"x":185.7061309814453,"y":181.4774627685547,"id":"term","attributes":{"Modularity Class":"37","PageRank":"0.0034543823575949326"},"color":"rgb(197,61,197)","size":10.0},{"x":-222.56488037109375,"y":-17.759428024291992,"id":"5","attributes":{"Modularity Class":"10","PageRank":"0.0034543823575949326"},"color":"rgb(61,197,74)","size":10.0},{"x":-30.259971618652344,"y":-143.68055725097656,"id":"14","attributes":{"Modularity Class":"30","PageRank":"0.002640288220398134"},"color":"rgb(197,74,61)","size":10.0},{"x":173.757568359375,"y":-73.92005920410156,"id":"contact","attributes":{"Modularity Class":"19","PageRank":"0.0018671929329670287"},"color":"rgb(197,102,61)","size":10.0},{"x":287.9522705078125,"y":70.67720031738281,"id":"worst","attributes":{"Modularity Class":"49","PageRank":"0.0018671929329670287"},"color":"rgb(197,197,61)","size":10.0},{"x":212.40138244628906,"y":128.1532745361328,"id":"person","attributes":{"Modularity Class":"27","PageRank":"0.0026211206004861124"},"color":"rgb(61,88,197)","size":17.41495704650879},{"x":186.31797790527344,"y":-179.59877014160156,"id":"prevent","attributes":{"Modularity Class":"1","PageRank":"0.0022639902891240047"},"color":"rgb(61,197,61)","size":17.41495704650879},{"x":272.60125732421875,"y":16.17299461364746,"id":"cracking","attributes":{"Modularity Class":"50","PageRank":"0.0018671929329670287"},"color":"rgb(61,183,197)","size":10.0},{"x":236.31179809570312,"y":67.50189971923828,"id":"coffee","attributes":{"Modularity Class":"47","PageRank":"0.0034543823575949326"},"color":"rgb(197,129,61)","size":10.0},{"x":199.10302734375,"y":154.82656860351562,"id":"walk","attributes":{"Modularity Class":"27","PageRank":"0.0040952590682055735"},"color":"rgb(61,88,197)","size":10.0},{"x":-289.3041076660156,"y":147.25640869140625,"id":"omega","attributes":{"Modularity Class":"29","PageRank":"0.0018671929329670287"},"color":"rgb(102,61,197)","size":10.0},{"x":86.19601440429688,"y":-295.5785217285156,"id":"fast","attributes":{"Modularity Class":"42","PageRank":"0.0026607876452809805"},"color":"rgb(61,170,197)","size":10.0},{"x":-113.94071960449219,"y":-59.16944885253906,"id":"blank","attributes":{"Modularity Class":"9","PageRank":"0.01037546544598148"},"color":"rgb(197,170,61)","size":17.41495704650879},{"x":18.335357666015625,"y":94.42023468017578,"id":"system","attributes":{"Modularity Class":"8","PageRank":"0.021577067013128375"},"color":"rgb(61,129,197)","size":26.901098251342773},{"x":59.20034408569336,"y":-13.175987243652344,"id":"pot","attributes":{"Modularity Class":"8","PageRank":"0.010387368828982708"},"color":"rgb(61,129,197)","size":23.28350257873535},{"x":30.927692413330078,"y":-219.19918823242188,"id":"hickups","attributes":{"Modularity Class":"1","PageRank":"0.0021846308178926094"},"color":"rgb(61,197,61)","size":10.0},{"x":-227.77850341796875,"y":-119.43860626220703,"id":"amounts","attributes":{"Modularity Class":"56","PageRank":"0.0034543823575949326"},"color":"rgb(197,183,61)","size":10.0},{"x":-39.69536590576172,"y":-228.05624389648438,"id":"hot","attributes":{"Modularity Class":"53","PageRank":"0.0034543823575949326"},"color":"rgb(74,197,61)","size":10.0},{"x":3.432145118713379,"y":0.07879261672496796,"id":"long","attributes":{"Modularity Class":"8","PageRank":"0.0034543823575949326"},"color":"rgb(61,129,197)","size":29.82181167602539},{"x":73.12588500976562,"y":-239.83702087402344,"id":"crabs","attributes":{"Modularity Class":"1","PageRank":"0.0021846308178926094"},"color":"rgb(61,197,61)","size":10.0},{"x":152.1185760498047,"y":67.69148254394531,"id":"die","attributes":{"Modularity Class":"19","PageRank":"0.005759825204681698"},"color":"rgb(197,102,61)","size":23.28350257873535},{"x":230.00450134277344,"y":-73.15679931640625,"id":"bone","attributes":{"Modularity Class":"46","PageRank":"0.0034543823575949326"},"color":"rgb(61,197,143)","size":10.0},{"x":97.41533660888672,"y":183.36207580566406,"id":"alcohol","attributes":{"Modularity Class":"27","PageRank":"0.0018671929329670287"},"color":"rgb(61,88,197)","size":17.41495704650879},{"x":-309.90472412109375,"y":-104.88177490234375,"id":"surgery","attributes":{"Modularity Class":"2","PageRank":"0.003335381223210328"},"color":"rgb(115,61,197)","size":10.0},{"x":79.11932373046875,"y":211.60179138183594,"id":"breast","attributes":{"Modularity Class":"16","PageRank":"0.0034543823575949326"},"color":"rgb(197,88,61)","size":10.0},{"x":-18.637794494628906,"y":-234.04818725585938,"id":"icy","attributes":{"Modularity Class":"53","PageRank":"0.0018671929329670287"},"color":"rgb(74,197,61)","size":10.0},{"x":170.55111694335938,"y":162.195556640625,"id":"sperm","attributes":{"Modularity Class":"27","PageRank":"0.0026211206004861124"},"color":"rgb(61,88,197)","size":10.0},{"x":106.25044250488281,"y":-273.5308532714844,"id":"asleep","attributes":{"Modularity Class":"42","PageRank":"0.0018671929329670287"},"color":"rgb(61,170,197)","size":17.41495704650879},{"x":42.624961853027344,"y":17.801305770874023,"id":"digest","attributes":{"Modularity Class":"8","PageRank":"0.002050716469247441"},"color":"rgb(61,129,197)","size":10.0},{"x":-109.47307586669922,"y":118.61913299560547,"id":"oblong","attributes":{"Modularity Class":"9","PageRank":"0.004040611499148611"},"color":"rgb(197,170,61)","size":20.038074493408203},{"x":182.72935485839844,"y":-109.23417663574219,"id":"relaxer","attributes":{"Modularity Class":"57","PageRank":"0.0034543823575949326"},"color":"rgb(61,197,183)","size":10.0},{"x":284.71337890625,"y":-128.2841339111328,"id":"safe","attributes":{"Modularity Class":"14","PageRank":"0.0018671929329670287"},"color":"rgb(183,197,61)","size":10.0},{"x":-251.84027099609375,"y":-35.64676284790039,"id":"foot","attributes":{"Modularity Class":"4","PageRank":"0.0018671929329670287"},"color":"rgb(61,197,170)","size":17.41495704650879},{"x":-83.03284454345703,"y":-240.584716796875,"id":"donating","attributes":{"Modularity Class":"25","PageRank":"0.0018671929329670287"},"color":"rgb(115,197,61)","size":10.0},{"x":-170.88687133789062,"y":-245.34031677246094,"id":"throat","attributes":{"Modularity Class":"40","PageRank":"0.0018671929329670287"},"color":"rgb(61,197,115)","size":10.0},{"x":270.5285339355469,"y":-28.200300216674805,"id":"test","attributes":{"Modularity Class":"14","PageRank":"0.03498033196369897"},"color":"rgb(183,197,61)","size":20.038074493408203},{"x":-163.60894775390625,"y":133.28115844726562,"id":"pill","attributes":{"Modularity Class":"9","PageRank":"0.015918649690293607"},"color":"rgb(197,170,61)","size":30.0},{"x":108.21334838867188,"y":242.7179412841797,"id":"angel","attributes":{"Modularity Class":"22","PageRank":"0.0018671929329670287"},"color":"rgb(74,61,197)","size":10.0},{"x":-135.16372680664062,"y":187.51441955566406,"id":"letters","attributes":{"Modularity Class":"9","PageRank":"0.0030973478006683717"},"color":"rgb(197,170,61)","size":10.0},{"x":-106.06807708740234,"y":-6.1200947761535645,"id":"oak","attributes":{"Modularity Class":"8","PageRank":"0.0027387899298998916"},"color":"rgb(61,129,197)","size":10.0},{"x":-87.801025390625,"y":-292.8812255859375,"id":"pregnant","attributes":{"Modularity Class":"11","PageRank":"0.0023962560745096635"},"color":"rgb(88,197,61)","size":10.0},{"x":274.4436340332031,"y":53.41448974609375,"id":"thing","attributes":{"Modularity Class":"49","PageRank":"0.0034543823575949326"},"color":"rgb(197,197,61)","size":10.0},{"x":-40.0733528137207,"y":-1.7878782749176025,"id":"live","attributes":{"Modularity Class":"8","PageRank":"0.002050716469247441"},"color":"rgb(61,129,197)","size":10.0},{"x":-197.87171936035156,"y":-21.595369338989258,"id":"1","attributes":{"Modularity Class":"9","PageRank":"0.0018671929329670287"},"color":"rgb(197,170,61)","size":10.0},{"x":-227.99600219726562,"y":-80.21764373779297,"id":"fake","attributes":{"Modularity Class":"12","PageRank":"0.0018671929329670287"},"color":"rgb(197,61,156)","size":10.0},{"x":-266.2559509277344,"y":129.90493774414062,"id":"shaped","attributes":{"Modularity Class":"9","PageRank":"0.0038350701982637963"},"color":"rgb(197,170,61)","size":10.0},{"x":-214.30194091796875,"y":-37.95328140258789,"id":"top","attributes":{"Modularity Class":"10","PageRank":"0.0018671929329670287"},"color":"rgb(61,197,74)","size":10.0},{"x":134.76185607910156,"y":-264.82366943359375,"id":"faster","attributes":{"Modularity Class":"42","PageRank":"0.0026607876452809805"},"color":"rgb(61,170,197)","size":10.0},{"x":-91.46903991699219,"y":250.87234497070312,"id":"air","attributes":{"Modularity Class":"18","PageRank":"0.0018671929329670287"},"color":"rgb(61,197,197)","size":10.0},{"x":57.31937789916992,"y":-154.54762268066406,"id":"idea","attributes":{"Modularity Class":"28","PageRank":"0.003277563607189476"},"color":"rgb(61,156,197)","size":17.41495704650879},{"x":-21.327848434448242,"y":199.14576721191406,"id":"screen","attributes":{"Modularity Class":"27","PageRank":"0.004482190305690219"},"color":"rgb(61,88,197)","size":10.0},{"x":200.1859588623047,"y":-144.93618774414062,"id":"ejaculate","attributes":{"Modularity Class":"13","PageRank":"0.0018671929329670287"},"color":"rgb(61,197,102)","size":10.0},{"x":-94.60316467285156,"y":224.6986541748047,"id":"cotton","attributes":{"Modularity Class":"43","PageRank":"0.0034543823575949326"},"color":"rgb(61,115,197)","size":10.0},{"x":16.811616897583008,"y":-176.6067657470703,"id":"body","attributes":{"Modularity Class":"30","PageRank":"0.0063520835603310425"},"color":"rgb(197,74,61)","size":25.392240524291992},{"x":48.432743072509766,"y":234.35983276367188,"id":"hour","attributes":{"Modularity Class":"7","PageRank":"0.0034543823575949326"},"color":"rgb(197,61,143)","size":10.0},{"x":117.33714294433594,"y":147.98715209960938,"id":"drinking","attributes":{"Modularity Class":"19","PageRank":"0.004632696167340099"},"color":"rgb(197,102,61)","size":20.038074493408203},{"x":65.62348937988281,"y":110.27782440185547,"id":"ecstasy","attributes":{"Modularity Class":"8","PageRank":"0.0023681543541730216"},"color":"rgb(61,129,197)","size":20.038074493408203},{"x":-59.67023849487305,"y":107.55980682373047,"id":"wake","attributes":{"Modularity Class":"31","PageRank":"0.0018671929329670287"},"color":"rgb(143,197,61)","size":10.0},{"x":-105.4499740600586,"y":-121.4137954711914,"id":"day","attributes":{"Modularity Class":"28","PageRank":"0.004922570647838232"},"color":"rgb(61,156,197)","size":20.038074493408203},{"x":104.78761291503906,"y":-73.59542846679688,"id":"milk","attributes":{"Modularity Class":"30","PageRank":"0.0018671929329670287"},"color":"rgb(197,74,61)","size":10.0},{"x":94.4284896850586,"y":28.76900291442871,"id":"stay","attributes":{"Modularity Class":"8","PageRank":"0.01108218517311447"},"color":"rgb(61,129,197)","size":26.205181121826172},{"x":-64.69993591308594,"y":18.419200897216797,"id":"poison","attributes":{"Modularity Class":"8","PageRank":"0.002050716469247441"},"color":"rgb(61,129,197)","size":20.038074493408203},{"x":55.750152587890625,"y":-93.55534362792969,"id":"hand","attributes":{"Modularity Class":"30","PageRank":"0.0038511797137519084"},"color":"rgb(197,74,61)","size":20.038074493408203},{"x":142.92835998535156,"y":179.31402587890625,"id":"alot","attributes":{"Modularity Class":"19","PageRank":"0.005805216304849803"},"color":"rgb(197,102,61)","size":17.41495704650879},{"x":13.013060569763184,"y":273.6295471191406,"id":"sex","attributes":{"Modularity Class":"3","PageRank":"0.0034543823575949326"},"color":"rgb(197,156,61)","size":20.038074493408203},{"x":-56.82216262817383,"y":130.1088409423828,"id":"illegal","attributes":{"Modularity Class":"27","PageRank":"0.0018671929329670287"},"color":"rgb(61,88,197)","size":10.0},{"x":-76.73992919921875,"y":286.0494079589844,"id":"expectancy","attributes":{"Modularity Class":"39","PageRank":"0.0026607876452809805"},"color":"rgb(197,61,102)","size":10.0},{"x":48.51423263549805,"y":-261.76080322265625,"id":"ate","attributes":{"Modularity Class":"36","PageRank":"0.0034543823575949326"},"color":"rgb(156,61,197)","size":10.0},{"x":-3.1651275157928467,"y":-42.81058120727539,"id":"hold","attributes":{"Modularity Class":"8","PageRank":"0.002050716469247441"},"color":"rgb(61,129,197)","size":10.0},{"x":47.77813720703125,"y":-236.7978973388672,"id":"athletes","attributes":{"Modularity Class":"1","PageRank":"0.0021846308178926094"},"color":"rgb(61,197,61)","size":10.0},{"x":-154.00926208496094,"y":176.60557556152344,"id":"kind","attributes":{"Modularity Class":"9","PageRank":"0.0018671929329670287"},"color":"rgb(197,170,61)","size":10.0},{"x":-274.8683776855469,"y":-2.561445713043213,"id":"wash","attributes":{"Modularity Class":"48","PageRank":"0.0034543823575949326"},"color":"rgb(197,61,88)","size":10.0},{"x":150.04885864257812,"y":14.898146629333496,"id":"people","attributes":{"Modularity Class":"19","PageRank":"0.005998006349317171"},"color":"rgb(197,102,61)","size":25.392240524291992},{"x":-104.5009765625,"y":-244.9949951171875,"id":"plasma","attributes":{"Modularity Class":"25","PageRank":"0.0034543823575949326"},"color":"rgb(115,197,61)","size":10.0},{"x":-99.51702880859375,"y":-221.05458068847656,"id":"viagra","attributes":{"Modularity Class":"30","PageRank":"0.0032008055376893103"},"color":"rgb(197,74,61)","size":10.0},{"x":-125.42427825927734,"y":-178.79745483398438,"id":"wear","attributes":{"Modularity Class":"23","PageRank":"0.0018671929329670287"},"color":"rgb(197,61,170)","size":10.0},{"x":253.82069396972656,"y":89.65116882324219,"id":"c\u0027s","attributes":{"Modularity Class":"52","PageRank":"0.0034543823575949326"},"color":"rgb(197,61,183)","size":10.0},{"x":109.91446685791016,"y":98.70602416992188,"id":"blood","attributes":{"Modularity Class":"8","PageRank":"0.008181730334018634"},"color":"rgb(61,129,197)","size":23.28350257873535},{"x":194.94964599609375,"y":-29.94791603088379,"id":"protein","attributes":{"Modularity Class":"19","PageRank":"0.005549112050084029"},"color":"rgb(197,102,61)","size":10.0},{"x":-203.56109619140625,"y":94.24070739746094,"id":"green","attributes":{"Modularity Class":"9","PageRank":"0.0028016147940215447"},"color":"rgb(197,170,61)","size":20.038074493408203},{"x":-242.56593322753906,"y":-103.2529296875,"id":"large","attributes":{"Modularity Class":"56","PageRank":"0.0018671929329670287"},"color":"rgb(197,183,61)","size":10.0},{"x":-197.80453491210938,"y":164.50057983398438,"id":"pain","attributes":{"Modularity Class":"9","PageRank":"0.0018671929329670287"},"color":"rgb(197,170,61)","size":10.0},{"x":23.080364227294922,"y":-91.756591796875,"id":"second","attributes":{"Modularity Class":"30","PageRank":"0.0018671929329670287"},"color":"rgb(197,74,61)","size":10.0},{"x":-293.9172058105469,"y":8.37951374053955,"id":"mouth","attributes":{"Modularity Class":"48","PageRank":"0.0018671929329670287"},"color":"rgb(197,61,88)","size":10.0},{"x":204.8302001953125,"y":45.22930908203125,"id":"burn","attributes":{"Modularity Class":"19","PageRank":"0.0018671929329670287"},"color":"rgb(197,102,61)","size":10.0},{"x":-164.3432159423828,"y":-160.73703002929688,"id":"wearing","attributes":{"Modularity Class":"23","PageRank":"0.0018671929329670287"},"color":"rgb(197,61,170)","size":10.0},{"x":-120.49600219726562,"y":85.87982940673828,"id":"capsule","attributes":{"Modularity Class":"9","PageRank":"0.0028104566314472675"},"color":"rgb(197,170,61)","size":10.0},{"x":38.918495178222656,"y":128.5541229248047,"id":"persons","attributes":{"Modularity Class":"8","PageRank":"0.0018671929329670287"},"color":"rgb(61,129,197)","size":10.0},{"x":-84.9560775756836,"y":-6.235870361328125,"id":"ivy","attributes":{"Modularity Class":"8","PageRank":"0.0027387899298998916"},"color":"rgb(61,129,197)","size":10.0},{"x":136.10362243652344,"y":122.31169891357422,"id":"lower","attributes":{"Modularity Class":"8","PageRank":"0.0018671929329670287"},"color":"rgb(61,129,197)","size":10.0},{"x":-112.81440734863281,"y":-27.284229278564453,"id":"dan","attributes":{"Modularity Class":"9","PageRank":"0.0018671929329670287"},"color":"rgb(197,170,61)","size":10.0},{"x":48.41664123535156,"y":210.19674682617188,"id":"type","attributes":{"Modularity Class":"27","PageRank":"0.0018671929329670287"},"color":"rgb(61,88,197)","size":10.0},{"x":-88.2813949584961,"y":-166.55020141601562,"id":"girl","attributes":{"Modularity Class":"30","PageRank":"0.0029893734760850586"},"color":"rgb(197,74,61)","size":20.038074493408203},{"x":250.70042419433594,"y":44.806373596191406,"id":"12","attributes":{"Modularity Class":"45","PageRank":"0.0018671929329670287"},"color":"rgb(61,102,197)","size":10.0},{"x":108.74899291992188,"y":-22.458620071411133,"id":"will","attributes":{"Modularity Class":"8","PageRank":"0.0036379058938753447"},"color":"rgb(61,129,197)","size":23.28350257873535},{"x":52.41927719116211,"y":259.1575622558594,"id":"area","attributes":{"Modularity Class":"0","PageRank":"0.0026607876452809805"},"color":"rgb(197,143,61)","size":10.0},{"x":206.16307067871094,"y":-118.6978759765625,"id":"facts","attributes":{"Modularity Class":"41","PageRank":"0.0034543823575949326"},"color":"rgb(197,115,61)","size":10.0},{"x":-172.8546142578125,"y":-216.54466247558594,"id":"farts","attributes":{"Modularity Class":"58","PageRank":"0.0018671929329670287"},"color":"rgb(129,197,61)","size":10.0},{"x":-73.67680358886719,"y":-265.5374450683594,"id":"boobs","attributes":{"Modularity Class":"11","PageRank":"0.0023962560745096635"},"color":"rgb(88,197,61)","size":10.0},{"x":-248.5960235595703,"y":90.57614135742188,"id":"yellow","attributes":{"Modularity Class":"9","PageRank":"0.004031769661722888"},"color":"rgb(197,170,61)","size":21.86752700805664},{"x":145.40988159179688,"y":102.87909698486328,"id":"raise","attributes":{"Modularity Class":"8","PageRank":"0.0018671929329670287"},"color":"rgb(61,129,197)","size":10.0},{"x":239.45187377929688,"y":106.27149200439453,"id":"suicide","attributes":{"Modularity Class":"20","PageRank":"0.0034543823575949326"},"color":"rgb(61,61,197)","size":10.0},{"x":251.83753967285156,"y":124.33179473876953,"id":"triple","attributes":{"Modularity Class":"52","PageRank":"0.0018671929329670287"},"color":"rgb(197,61,183)","size":10.0},{"x":116.4118423461914,"y":61.11953353881836,"id":"awake","attributes":{"Modularity Class":"8","PageRank":"0.005007351484762826"},"color":"rgb(61,129,197)","size":10.0},{"x":-181.73548889160156,"y":-99.84486389160156,"id":"inches","attributes":{"Modularity Class":"9","PageRank":"0.004247977069908884"},"color":"rgb(197,170,61)","size":17.41495704650879},{"x":-10.296875953674316,"y":-63.08035659790039,"id":"quit","attributes":{"Modularity Class":"28","PageRank":"0.0018671929329670287"},"color":"rgb(61,156,197)","size":10.0},{"x":200.61355590820312,"y":-59.69205856323242,"id":"metabolism","attributes":{"Modularity Class":"19","PageRank":"0.007136301474711932"},"color":"rgb(197,102,61)","size":17.41495704650879},{"x":169.5661163330078,"y":127.56786346435547,"id":"kill","attributes":{"Modularity Class":"27","PageRank":"0.0026607876452809805"},"color":"rgb(61,88,197)","size":21.86752700805664},{"x":6.834976673126221,"y":-214.34765625,"id":"harm","attributes":{"Modularity Class":"30","PageRank":"0.0018671929329670287"},"color":"rgb(197,74,61)","size":10.0},{"x":124.48607635498047,"y":228.04017639160156,"id":"dust","attributes":{"Modularity Class":"22","PageRank":"0.0034543823575949326"},"color":"rgb(74,61,197)","size":10.0},{"x":-140.89938354492188,"y":-73.394287109375,"id":"imprinted","attributes":{"Modularity Class":"9","PageRank":"0.0018671929329670287"},"color":"rgb(197,170,61)","size":10.0},{"x":-36.72093963623047,"y":-252.57423400878906,"id":"nipples","attributes":{"Modularity Class":"15","PageRank":"0.0034543823575949326"},"color":"rgb(183,61,197)","size":10.0},{"x":-179.0221405029297,"y":175.7811279296875,"id":"numbers","attributes":{"Modularity Class":"9","PageRank":"0.0030973478006683717"},"color":"rgb(197,170,61)","size":10.0},{"x":-53.55648422241211,"y":267.31866455078125,"id":"life","attributes":{"Modularity Class":"39","PageRank":"0.0018671929329670287"},"color":"rgb(197,61,102)","size":17.41495704650879},{"x":23.893295288085938,"y":226.6313018798828,"id":"acid","attributes":{"Modularity Class":"27","PageRank":"0.004482190305690219"},"color":"rgb(61,88,197)","size":10.0},{"x":-138.4722137451172,"y":211.4269561767578,"id":"peach","attributes":{"Modularity Class":"9","PageRank":"0.0018671929329670287"},"color":"rgb(197,170,61)","size":10.0},{"x":-137.99073791503906,"y":237.7044677734375,"id":"male","attributes":{"Modularity Class":"35","PageRank":"0.0018671929329670287"},"color":"rgb(156,197,61)","size":10.0},{"x":227.18588256835938,"y":38.10442352294922,"id":"pound","attributes":{"Modularity Class":"19","PageRank":"0.0018671929329670287"},"color":"rgb(197,102,61)","size":10.0},{"x":-148.5177459716797,"y":-127.05874633789062,"id":"work","attributes":{"Modularity Class":"28","PageRank":"0.0034543823575949326"},"color":"rgb(61,156,197)","size":20.038074493408203},{"x":251.39041137695312,"y":170.69960021972656,"id":"womans","attributes":{"Modularity Class":"59","PageRank":"0.0018671929329670287"},"color":"rgb(170,61,197)","size":10.0},{"x":-83.91268920898438,"y":-36.509429931640625,"id":"4","attributes":{"Modularity Class":"28","PageRank":"0.003059868236979228"},"color":"rgb(61,156,197)","size":17.41495704650879},{"x":-107.9795913696289,"y":265.3323974609375,"id":"duster","attributes":{"Modularity Class":"18","PageRank":"0.0034543823575949326"},"color":"rgb(61,197,197)","size":10.0},{"x":185.07647705078125,"y":227.26303100585938,"id":"cough","attributes":{"Modularity Class":"26","PageRank":"0.0018671929329670287"},"color":"rgb(61,197,88)","size":10.0},{"x":56.758819580078125,"y":33.224246978759766,"id":"brownies","attributes":{"Modularity Class":"8","PageRank":"0.002751837519234905"},"color":"rgb(61,129,197)","size":10.0},{"x":-16.525299072265625,"y":-159.4443817138672,"id":"chest","attributes":{"Modularity Class":"30","PageRank":"0.0022639902891240047"},"color":"rgb(197,74,61)","size":10.0},{"x":-209.78880310058594,"y":-174.22145080566406,"id":"freeze","attributes":{"Modularity Class":"33","PageRank":"0.0034543823575949326"},"color":"rgb(197,61,115)","size":10.0},{"x":-44.12685012817383,"y":193.57733154296875,"id":"energy","attributes":{"Modularity Class":"17","PageRank":"0.0018671929329670287"},"color":"rgb(170,197,61)","size":10.0},{"x":-214.177001953125,"y":-97.07090759277344,"id":"sick","attributes":{"Modularity Class":"12","PageRank":"0.0034543823575949326"},"color":"rgb(197,61,156)","size":10.0},{"x":-15.874579429626465,"y":-280.6104736328125,"id":"period","attributes":{"Modularity Class":"11","PageRank":"0.003983445499137567"},"color":"rgb(88,197,61)","size":17.41495704650879},{"x":28.664695739746094,"y":46.346012115478516,"id":"meth","attributes":{"Modularity Class":"8","PageRank":"0.002050716469247441"},"color":"rgb(61,129,197)","size":20.038074493408203},{"x":-76.99955749511719,"y":153.8363800048828,"id":"prescription","attributes":{"Modularity Class":"27","PageRank":"0.0018671929329670287"},"color":"rgb(61,88,197)","size":17.41495704650879},{"x":-33.45096206665039,"y":22.21441650390625,"id":"fear","attributes":{"Modularity Class":"8","PageRank":"0.0018671929329670287"},"color":"rgb(61,129,197)","size":10.0},{"x":211.2637939453125,"y":67.44100952148438,"id":"raw","attributes":{"Modularity Class":"19","PageRank":"0.005535378873678064"},"color":"rgb(197,102,61)","size":10.0},{"x":-163.35574340820312,"y":-74.56509399414062,"id":"number","attributes":{"Modularity Class":"9","PageRank":"0.01037546544598148"},"color":"rgb(197,170,61)","size":10.0},{"x":-64.88211822509766,"y":219.3640899658203,"id":"vitamin","attributes":{"Modularity Class":"24","PageRank":"0.0018671929329670287"},"color":"rgb(61,74,197)","size":17.41495704650879},{"x":-53.9697151184082,"y":174.22491455078125,"id":"drinks","attributes":{"Modularity Class":"17","PageRank":"0.0034543823575949326"},"color":"rgb(170,197,61)","size":10.0},{"x":266.3052978515625,"y":107.74794006347656,"id":"commit","attributes":{"Modularity Class":"20","PageRank":"0.0018671929329670287"},"color":"rgb(61,61,197)","size":10.0},{"x":-118.01094055175781,"y":-153.6313934326172,"id":"bleed","attributes":{"Modularity Class":"30","PageRank":"0.003137743676357078"},"color":"rgb(197,74,61)","size":10.0},{"x":-101.92162322998047,"y":-197.85948181152344,"id":"birth","attributes":{"Modularity Class":"30","PageRank":"0.0032008055376893103"},"color":"rgb(197,74,61)","size":10.0},{"x":97.28825378417969,"y":292.99029541015625,"id":"hair","attributes":{"Modularity Class":"0","PageRank":"0.0026607876452809805"},"color":"rgb(197,143,61)","size":10.0},{"x":308.9075012207031,"y":-13.168917655944824,"id":"arthritis","attributes":{"Modularity Class":"50","PageRank":"0.004803569513453627"},"color":"rgb(61,183,197)","size":10.0},{"x":3.502445936203003,"y":-80.03072357177734,"id":"times","attributes":{"Modularity Class":"30","PageRank":"0.0018671929329670287"},"color":"rgb(197,74,61)","size":10.0},{"x":-64.99639892578125,"y":-13.362380981445312,"id":"quitting","attributes":{"Modularity Class":"28","PageRank":"0.0018671929329670287"},"color":"rgb(61,156,197)","size":10.0},{"x":64.30867004394531,"y":-204.297119140625,"id":"rid","attributes":{"Modularity Class":"1","PageRank":"0.0018671929329670287"},"color":"rgb(61,197,61)","size":23.28350257873535},{"x":-24.852161407470703,"y":124.80350494384766,"id":"drugs","attributes":{"Modularity Class":"27","PageRank":"0.004247977069908884"},"color":"rgb(61,88,197)","size":20.038074493408203},{"x":-308.2773132324219,"y":-57.78131866455078,"id":"sight","attributes":{"Modularity Class":"2","PageRank":"0.003335381223210328"},"color":"rgb(115,61,197)","size":10.0},{"x":163.32737731933594,"y":247.6837921142578,"id":"cold","attributes":{"Modularity Class":"26","PageRank":"0.0034543823575949326"},"color":"rgb(61,197,88)","size":17.41495704650879},{"x":138.6425018310547,"y":-235.48635864257812,"id":"herpies","attributes":{"Modularity Class":"1","PageRank":"0.004270588912982016"},"color":"rgb(61,197,61)","size":10.0},{"x":-98.69758605957031,"y":87.6992416381836,"id":"walker","attributes":{"Modularity Class":"31","PageRank":"0.003955991255735946"},"color":"rgb(143,197,61)","size":10.0},{"x":-155.8034210205078,"y":-31.657670974731445,"id":"side","attributes":{"Modularity Class":"9","PageRank":"0.03002648887988399"},"color":"rgb(197,170,61)","size":28.84111785888672},{"x":35.215877532958984,"y":-291.2060241699219,"id":"marijuana","attributes":{"Modularity Class":"6","PageRank":"0.0018671929329670287"},"color":"rgb(61,197,129)","size":10.0},{"x":21.530057907104492,"y":-274.0382995605469,"id":"affect","attributes":{"Modularity Class":"6","PageRank":"0.0034543823575949326"},"color":"rgb(61,197,129)","size":10.0},{"x":-130.74205017089844,"y":21.31467056274414,"id":"small","attributes":{"Modularity Class":"31","PageRank":"0.0030973478006683717"},"color":"rgb(143,197,61)","size":23.28350257873535},{"x":70.30973052978516,"y":233.94139099121094,"id":"miles","attributes":{"Modularity Class":"7","PageRank":"0.0018671929329670287"},"color":"rgb(197,61,143)","size":10.0},{"x":-255.66285705566406,"y":194.6355438232422,"id":"tylenol","attributes":{"Modularity Class":"29","PageRank":"0.0018671929329670287"},"color":"rgb(102,61,197)","size":10.0},{"x":-23.099851608276367,"y":-201.36013793945312,"id":"weight","attributes":{"Modularity Class":"30","PageRank":"0.009511133930889204"},"color":"rgb(197,74,61)","size":17.41495704650879},{"x":26.739315032958984,"y":-126.7828369140625,"id":"ur","attributes":{"Modularity Class":"30","PageRank":"0.0018671929329670287"},"color":"rgb(197,74,61)","size":21.86752700805664},{"x":156.49378967285156,"y":-202.8311004638672,"id":"acne","attributes":{"Modularity Class":"1","PageRank":"0.004434428068982922"},"color":"rgb(61,197,61)","size":17.41495704650879},{"x":-112.34087371826172,"y":168.32778930664062,"id":"form","attributes":{"Modularity Class":"9","PageRank":"0.0030973478006683717"},"color":"rgb(197,170,61)","size":10.0},{"x":-233.58055114746094,"y":-146.63134765625,"id":"seeds","attributes":{"Modularity Class":"21","PageRank":"0.0034543823575949326"},"color":"rgb(61,143,197)","size":10.0},{"x":192.80960083007812,"y":-249.19700622558594,"id":"fastest","attributes":{"Modularity Class":"1","PageRank":"0.0022639902891240047"},"color":"rgb(61,197,61)","size":10.0},{"x":-278.1932067871094,"y":175.00498962402344,"id":"3","attributes":{"Modularity Class":"29","PageRank":"0.005041571782222837"},"color":"rgb(102,61,197)","size":17.41495704650879},{"x":302.4059753417969,"y":15.96391773223877,"id":"knuckles","attributes":{"Modularity Class":"50","PageRank":"0.0034543823575949326"},"color":"rgb(61,183,197)","size":17.41495704650879},{"x":4.9969048500061035,"y":-239.1131134033203,"id":"syrup","attributes":{"Modularity Class":"54","PageRank":"0.0034543823575949326"},"color":"rgb(197,61,74)","size":10.0},{"x":-19.0950984954834,"y":-108.92564392089844,"id":"average","attributes":{"Modularity Class":"30","PageRank":"0.0036379058938753447"},"color":"rgb(197,74,61)","size":24.43325424194336},{"x":-29.099252700805664,"y":-73.9109115600586,"id":"cigarette","attributes":{"Modularity Class":"28","PageRank":"0.002938583867053352"},"color":"rgb(61,156,197)","size":10.0},{"x":145.2378692626953,"y":-83.11051940917969,"id":"feel","attributes":{"Modularity Class":"19","PageRank":"0.0018671929329670287"},"color":"rgb(197,102,61)","size":17.41495704650879},{"x":159.91217041015625,"y":-112.88925170898438,"id":"workouts","attributes":{"Modularity Class":"30","PageRank":"0.0037954397002369746"},"color":"rgb(197,74,61)","size":10.0},{"x":87.8465576171875,"y":-86.860595703125,"id":"fall","attributes":{"Modularity Class":"30","PageRank":"0.0022684118394576893"},"color":"rgb(197,74,61)","size":10.0},{"x":-286.3067932128906,"y":-82.16551971435547,"id":"eye","attributes":{"Modularity Class":"2","PageRank":"0.0034543823575949326"},"color":"rgb(115,61,197)","size":20.038074493408203},{"x":225.45201110839844,"y":86.56501007080078,"id":"cup","attributes":{"Modularity Class":"47","PageRank":"0.0018671929329670287"},"color":"rgb(197,129,61)","size":10.0},{"x":240.15000915527344,"y":-5.202178955078125,"id":"burning","attributes":{"Modularity Class":"19","PageRank":"0.0036568892571701836"},"color":"rgb(197,102,61)","size":10.0},{"x":254.7859649658203,"y":-110.29888153076172,"id":"drink","attributes":{"Modularity Class":"14","PageRank":"0.005041571782222837"},"color":"rgb(183,197,61)","size":21.86752700805664},{"x":-133.84327697753906,"y":166.18487548828125,"id":"what\u0027s","attributes":{"Modularity Class":"9","PageRank":"0.0018671929329670287"},"color":"rgb(197,170,61)","size":10.0},{"x":191.50784301757812,"y":89.49824523925781,"id":"eating","attributes":{"Modularity Class":"19","PageRank":"0.004315258282414518"},"color":"rgb(197,102,61)","size":17.41495704650879},{"x":154.57293701171875,"y":-170.32359313964844,"id":"hangover","attributes":{"Modularity Class":"1","PageRank":"0.002509941855390344"},"color":"rgb(61,197,61)","size":10.0},{"x":-135.56394958496094,"y":100.388671875,"id":"letter","attributes":{"Modularity Class":"9","PageRank":"0.0030973478006683717"},"color":"rgb(197,170,61)","size":10.0},{"x":3.3918540477752686,"y":242.35305786132812,"id":"woman","attributes":{"Modularity Class":"3","PageRank":"0.003335381223210328"},"color":"rgb(197,156,61)","size":10.0},{"x":179.5208282470703,"y":-130.8313751220703,"id":"muscle","attributes":{"Modularity Class":"57","PageRank":"0.0018671929329670287"},"color":"rgb(61,197,183)","size":10.0},{"x":-54.96421813964844,"y":-292.494873046875,"id":"girls","attributes":{"Modularity Class":"11","PageRank":"0.0018671929329670287"},"color":"rgb(88,197,61)","size":20.038074493408203},{"x":-91.38854217529297,"y":182.0812530517578,"id":"b12","attributes":{"Modularity Class":"24","PageRank":"0.0026607876452809805"},"color":"rgb(61,74,197)","size":10.0},{"x":-237.56138610839844,"y":3.3531198501586914,"id":"orange","attributes":{"Modularity Class":"9","PageRank":"0.0028016147940215447"},"color":"rgb(197,170,61)","size":10.0},{"x":148.1990203857422,"y":213.31414794921875,"id":"pounds","attributes":{"Modularity Class":"32","PageRank":"0.0034543823575949326"},"color":"rgb(129,61,197)","size":10.0},{"x":180.005126953125,"y":39.06610107421875,"id":"percentage","attributes":{"Modularity Class":"19","PageRank":"0.0018671929329670287"},"color":"rgb(197,102,61)","size":10.0},{"x":226.48614501953125,"y":159.7247772216797,"id":"morning","attributes":{"Modularity Class":"38","PageRank":"0.0018671929329670287"},"color":"rgb(88,61,197)","size":10.0},{"x":-204.02774047851562,"y":0.8202890753746033,"id":"pink","attributes":{"Modularity Class":"9","PageRank":"0.0028016147940215447"},"color":"rgb(197,170,61)","size":10.0},{"x":248.03125,"y":23.037254333496094,"id":"oz","attributes":{"Modularity Class":"45","PageRank":"0.0034543823575949326"},"color":"rgb(61,102,197)","size":10.0},{"x":-33.29407501220703,"y":227.33511352539062,"id":"days","attributes":{"Modularity Class":"51","PageRank":"0.0018671929329670287"},"color":"rgb(143,61,197)","size":10.0},{"x":100.13899230957031,"y":217.388916015625,"id":"men","attributes":{"Modularity Class":"16","PageRank":"0.0018671929329670287"},"color":"rgb(197,88,61)","size":10.0},{"x":120.02542877197266,"y":-56.921207427978516,"id":"wat","attributes":{"Modularity Class":"8","PageRank":"0.0018671929329670287"},"color":"rgb(61,129,197)","size":10.0},{"x":-159.02377319335938,"y":267.7742004394531,"id":"hiv","attributes":{"Modularity Class":"34","PageRank":"0.012393795882547739"},"color":"rgb(61,197,156)","size":17.41495704650879},{"x":-118.29492950439453,"y":228.192138671875,"id":"female","attributes":{"Modularity Class":"35","PageRank":"0.0034543823575949326"},"color":"rgb(156,197,61)","size":10.0},{"x":90.95484161376953,"y":129.81912231445312,"id":"stream","attributes":{"Modularity Class":"8","PageRank":"0.005344646220916617"},"color":"rgb(61,129,197)","size":10.0},{"x":-41.18918991088867,"y":96.7114028930664,"id":"aid","attributes":{"Modularity Class":"31","PageRank":"0.003955991255735946"},"color":"rgb(143,197,61)","size":10.0},{"x":12.61830997467041,"y":141.3563995361328,"id":"adderall","attributes":{"Modularity Class":"8","PageRank":"0.0023681543541730216"},"color":"rgb(61,129,197)","size":17.41495704650879},{"x":-124.30235290527344,"y":-204.93479919433594,"id":"ears","attributes":{"Modularity Class":"55","PageRank":"0.0018671929329670287"},"color":"rgb(197,61,61)","size":10.0},{"x":-69.32106018066406,"y":-84.73649597167969,"id":"bad","attributes":{"Modularity Class":"28","PageRank":"0.007122997001442527"},"color":"rgb(61,156,197)","size":26.205181121826172},{"x":187.44949340820312,"y":59.74247741699219,"id":"painful","attributes":{"Modularity Class":"19","PageRank":"0.0018671929329670287"},"color":"rgb(197,102,61)","size":10.0},{"x":-26.79558563232422,"y":254.24032592773438,"id":"span","attributes":{"Modularity Class":"39","PageRank":"0.0026607876452809805"},"color":"rgb(197,61,102)","size":10.0},{"x":-195.73817443847656,"y":-65.060791015625,"id":"10","attributes":{"Modularity Class":"9","PageRank":"0.0018671929329670287"},"color":"rgb(197,170,61)","size":17.41495704650879},{"x":120.88380432128906,"y":-178.98568725585938,"id":"cure","attributes":{"Modularity Class":"1","PageRank":"0.0022684118394576893"},"color":"rgb(61,197,61)","size":21.86752700805664},{"x":222.5052490234375,"y":-185.7583465576172,"id":"food","attributes":{"Modularity Class":"1","PageRank":"0.0022639902891240047"},"color":"rgb(61,197,61)","size":10.0},{"x":167.5146942138672,"y":202.92645263671875,"id":"200","attributes":{"Modularity Class":"32","PageRank":"0.0018671929329670287"},"color":"rgb(129,61,197)","size":10.0},{"x":98.0570297241211,"y":-126.74748992919922,"id":"good","attributes":{"Modularity Class":"30","PageRank":"0.004247977069908884"},"color":"rgb(197,74,61)","size":28.016294479370117},{"x":286.8481140136719,"y":-96.29569244384766,"id":"healthy","attributes":{"Modularity Class":"14","PageRank":"0.0018671929329670287"},"color":"rgb(183,197,61)","size":10.0},{"x":-245.47621154785156,"y":-175.44277954101562,"id":"eat","attributes":{"Modularity Class":"44","PageRank":"0.0018671929329670287"},"color":"rgb(102,197,61)","size":10.0},{"x":220.0117950439453,"y":-154.21885681152344,"id":"inside","attributes":{"Modularity Class":"13","PageRank":"0.0034543823575949326"},"color":"rgb(61,197,102)","size":10.0},{"x":-108.76873779296875,"y":-88.40638732910156,"id":"mix","attributes":{"Modularity Class":"28","PageRank":"0.0028763447006988152"},"color":"rgb(61,156,197)","size":10.0},{"x":232.7378387451172,"y":-51.319602966308594,"id":"broken","attributes":{"Modularity Class":"46","PageRank":"0.0018671929329670287"},"color":"rgb(61,197,143)","size":10.0},{"x":39.37759017944336,"y":293.0946960449219,"id":"change","attributes":{"Modularity Class":"3","PageRank":"0.003335381223210328"},"color":"rgb(197,156,61)","size":10.0},{"x":245.78018188476562,"y":-144.0413360595703,"id":"beer","attributes":{"Modularity Class":"14","PageRank":"0.004009974801139676"},"color":"rgb(183,197,61)","size":10.0},{"x":-57.18227767944336,"y":-244.72389221191406,"id":"guys","attributes":{"Modularity Class":"15","PageRank":"0.0018671929329670287"},"color":"rgb(183,61,197)","size":10.0},{"x":-128.93702697753906,"y":-98.23206329345703,"id":"sit","attributes":{"Modularity Class":"28","PageRank":"0.0018671929329670287"},"color":"rgb(61,156,197)","size":10.0},{"x":-194.58029174804688,"y":-219.59884643554688,"id":"smell","attributes":{"Modularity Class":"58","PageRank":"0.0034543823575949326"},"color":"rgb(129,197,61)","size":10.0},{"x":-66.114013671875,"y":68.17530059814453,"id":"sleep","attributes":{"Modularity Class":"31","PageRank":"0.007371814586167636"},"color":"rgb(143,197,61)","size":25.392240524291992},{"x":-110.43358612060547,"y":58.98522186279297,"id":"amount","attributes":{"Modularity Class":"31","PageRank":"0.002525417733497867"},"color":"rgb(143,197,61)","size":17.41495704650879},{"x":95.36788177490234,"y":67.04920959472656,"id":"cranberry","attributes":{"Modularity Class":"8","PageRank":"0.0018671929329670287"},"color":"rgb(61,129,197)","size":10.0},{"x":85.52436065673828,"y":-167.34689331054688,"id":"heart","attributes":{"Modularity Class":"30","PageRank":"0.0022684118394576893"},"color":"rgb(197,74,61)","size":10.0},{"x":-153.66270446777344,"y":-188.45115661621094,"id":"condom","attributes":{"Modularity Class":"23","PageRank":"0.005041571782222837"},"color":"rgb(197,61,170)","size":17.41495704650879},{"x":-271.24359130859375,"y":51.75514221191406,"id":"blue","attributes":{"Modularity Class":"9","PageRank":"0.0028016147940215447"},"color":"rgb(197,170,61)","size":20.038074493408203},{"x":29.664697647094727,"y":-55.47623062133789,"id":"smoke","attributes":{"Modularity Class":"30","PageRank":"0.008546847743780079"},"color":"rgb(197,74,61)","size":23.28350257873535},{"x":-60.346126556396484,"y":-133.5317840576172,"id":"time","attributes":{"Modularity Class":"30","PageRank":"0.002640288220398134"},"color":"rgb(197,74,61)","size":20.038074493408203},{"x":-235.77565002441406,"y":-195.16615295410156,"id":"workout","attributes":{"Modularity Class":"44","PageRank":"0.0034543823575949326"},"color":"rgb(102,197,61)","size":10.0},{"x":123.99554443359375,"y":202.16355895996094,"id":"water","attributes":{"Modularity Class":"19","PageRank":"0.006801936067912382"},"color":"rgb(197,102,61)","size":10.0},{"x":-144.3492431640625,"y":-258.92010498046875,"id":"cancer","attributes":{"Modularity Class":"40","PageRank":"0.005041571782222837"},"color":"rgb(61,197,115)","size":17.41495704650879},{"x":-188.25259399414062,"y":-158.8668670654297,"id":"red","attributes":{"Modularity Class":"5","PageRank":"0.0018671929329670287"},"color":"rgb(197,61,129)","size":10.0},{"x":-227.58375549316406,"y":136.6597442626953,"id":"oval","attributes":{"Modularity Class":"9","PageRank":"0.006944978669615932"},"color":"rgb(197,170,61)","size":25.392240524291992},{"x":-3.248702049255371,"y":-142.7237548828125,"id":"urine","attributes":{"Modularity Class":"30","PageRank":"0.0022639902891240047"},"color":"rgb(197,74,61)","size":10.0},{"x":-90.62702178955078,"y":37.41862106323242,"id":"rem","attributes":{"Modularity Class":"31","PageRank":"0.0018671929329670287"},"color":"rgb(143,197,61)","size":10.0},{"x":61.09540557861328,"y":157.10255432128906,"id":"effects","attributes":{"Modularity Class":"8","PageRank":"0.0018671929329670287"},"color":"rgb(61,129,197)","size":23.28350257873535},{"x":117.2805404663086,"y":-90.65414428710938,"id":"cardio","attributes":{"Modularity Class":"30","PageRank":"0.0022684118394576893"},"color":"rgb(197,74,61)","size":10.0},{"x":63.96269226074219,"y":68.32501983642578,"id":"pills","attributes":{"Modularity Class":"8","PageRank":"0.0036379058938753447"},"color":"rgb(61,129,197)","size":20.038074493408203},{"x":192.2093048095703,"y":-88.06682586669922,"id":"increase","attributes":{"Modularity Class":"19","PageRank":"0.0018671929329670287"},"color":"rgb(197,102,61)","size":10.0},{"x":-202.23475646972656,"y":-121.20494842529297,"id":"11","attributes":{"Modularity Class":"9","PageRank":"0.0018671929329670287"},"color":"rgb(197,170,61)","size":10.0},{"x":-116.17002868652344,"y":-268.65447998046875,"id":"lung","attributes":{"Modularity Class":"40","PageRank":"0.0018671929329670287"},"color":"rgb(61,197,115)","size":10.0},{"x":1.2887102365493774,"y":-304.9575500488281,"id":"she\u0027s","attributes":{"Modularity Class":"11","PageRank":"0.0018671929329670287"},"color":"rgb(88,197,61)","size":10.0},{"x":-140.3242950439453,"y":-158.50315856933594,"id":"outs","attributes":{"Modularity Class":"28","PageRank":"0.003335381223210328"},"color":"rgb(61,156,197)","size":10.0},{"x":-283.12762451171875,"y":-49.46183776855469,"id":"black","attributes":{"Modularity Class":"2","PageRank":"0.0018671929329670287"},"color":"rgb(115,61,197)","size":10.0},{"x":-16.414573669433594,"y":53.49108123779297,"id":"weed","attributes":{"Modularity Class":"8","PageRank":"0.0031221074033337647"},"color":"rgb(61,129,197)","size":23.28350257873535},{"x":-229.64288330078125,"y":-55.514774322509766,"id":"9","attributes":{"Modularity Class":"4","PageRank":"0.0026607876452809805"},"color":"rgb(61,197,170)","size":10.0},{"x":-193.60678100585938,"y":-189.040771484375,"id":"brain","attributes":{"Modularity Class":"33","PageRank":"0.0018671929329670287"},"color":"rgb(197,61,115)","size":10.0},{"x":-223.6636199951172,"y":175.83148193359375,"id":"shape","attributes":{"Modularity Class":"9","PageRank":"0.0038350701982637963"},"color":"rgb(197,170,61)","size":10.0},{"x":80.77527618408203,"y":268.2383117675781,"id":"pubic","attributes":{"Modularity Class":"0","PageRank":"0.0018671929329670287"},"color":"rgb(197,143,61)","size":17.41495704650879},{"x":158.6127471923828,"y":-39.24869918823242,"id":"high","attributes":{"Modularity Class":"19","PageRank":"0.008662784752216641"},"color":"rgb(197,102,61)","size":24.43325424194336},{"x":-24.576892852783203,"y":164.96804809570312,"id":"counter","attributes":{"Modularity Class":"27","PageRank":"0.0018671929329670287"},"color":"rgb(61,88,197)","size":17.41495704650879},{"x":-39.61801528930664,"y":-39.28146743774414,"id":"smoking","attributes":{"Modularity Class":"28","PageRank":"0.005041571782222837"},"color":"rgb(61,156,197)","size":24.43325424194336},{"x":147.57069396972656,"y":-139.93003845214844,"id":"ab","attributes":{"Modularity Class":"30","PageRank":"0.0022684118394576893"},"color":"rgb(197,74,61)","size":17.41495704650879},{"x":-251.6678924560547,"y":-65.4685287475586,"id":"tall","attributes":{"Modularity Class":"4","PageRank":"0.0026607876452809805"},"color":"rgb(61,197,170)","size":10.0},{"x":-80.78520202636719,"y":103.58280944824219,"id":"deprivation","attributes":{"Modularity Class":"31","PageRank":"0.003955991255735946"},"color":"rgb(143,197,61)","size":10.0},{"x":-252.55810546875,"y":-135.56320190429688,"id":"poppy","attributes":{"Modularity Class":"21","PageRank":"0.0018671929329670287"},"color":"rgb(61,143,197)","size":10.0},{"x":-11.989748001098633,"y":222.9409637451172,"id":"week","attributes":{"Modularity Class":"51","PageRank":"0.0034543823575949326"},"color":"rgb(143,61,197)","size":10.0},{"x":-90.09002685546875,"y":203.6433563232422,"id":"b6","attributes":{"Modularity Class":"24","PageRank":"0.0026607876452809805"},"color":"rgb(61,74,197)","size":10.0},{"x":197.1573028564453,"y":200.15444946289062,"id":"short","attributes":{"Modularity Class":"37","PageRank":"0.0018671929329670287"},"color":"rgb(197,61,197)","size":10.0},{"x":16.103530883789062,"y":188.35520935058594,"id":"drug","attributes":{"Modularity Class":"27","PageRank":"0.0061526043794623685"},"color":"rgb(61,88,197)","size":25.392240524291992},{"x":-167.13592529296875,"y":203.03953552246094,"id":"colored","attributes":{"Modularity Class":"9","PageRank":"0.0034543823575949326"},"color":"rgb(197,170,61)","size":17.41495704650879},{"x":-120.9524154663086,"y":148.6257781982422,"id":"called","attributes":{"Modularity Class":"9","PageRank":"0.0030973478006683717"},"color":"rgb(197,170,61)","size":10.0},{"x":-205.86170959472656,"y":-145.91200256347656,"id":"bull","attributes":{"Modularity Class":"5","PageRank":"0.0034543823575949326"},"color":"rgb(197,61,129)","size":10.0},{"x":64.62330627441406,"y":193.12411499023438,"id":"cocaine","attributes":{"Modularity Class":"8","PageRank":"0.0021846308178926094"},"color":"rgb(61,129,197)","size":10.0}]}
