# Supplementary material for: Finding the Patient’s Voice Using Big Data: Analysis of Users’ Health-Related Concerns in the ChaCha Question-and-Answer Service (2009–2012)
Source: J Med Internet Res. 2016 Mar 9;18(3):e44. doi: 10.2196/jmir.5033 (PMC4805858; doi:10.2196/jmir.5033)
Supplement: Multimedia Appendix 4 [file jmir_v18i3e44_app4.zip]

Archive with 40 entries (33 files):
- age_1/
- age_1/config.json
- age_1/css/
- age_1/css/style.css
- age_1/css/tablet.css
- age_1/data.json
- age_1/htaccess_example
- age_1/images/
- age_1/images/blank.gif
- age_1/images/CC.png
- age_1/images/fancybox_loading.gif
- age_1/images/fancybox_sprite.png
- age_1/images/info.png
- age_1/images/jisc-logo-small.png
- age_1/images/oii.png
- age_1/images/oii_brand.png
- age_1/images/oii_text.png
- age_1/images/rainbow.png
- age_1/images/sprite.png
- age_1/images/zoom_in.png
- age_1/images/zoom_out.png
- age_1/images/zoom_reset.png
- age_1/index.html
- age_1/js/
- age_1/js/excanvas.js
- age_1/js/fancybox/
- age_1/js/fancybox/jquery.fancybox.css
- age_1/js/fancybox/jquery.fancybox.pack.js
- age_1/js/jquery/
- age_1/js/jquery/jquery.min.js
- age_1/js/main.js
- age_1/js/sigma/
- age_1/js/sigma/parseGexf_fin.js
- age_1/js/sigma/sigma.js
- age_1/js/sigma/sigma.min.js
- age_1/js/sigma/sigma.parseGexf.js
- age_1/js/sigma/sigma.parseJson.js
- age_1/js/sigma/_sigma.min.js
- age_1/README.txt
- age_1/web.config
