# Supplementary material for: Finding the Patient’s Voice Using Big Data: Analysis of Users’ Health-Related Concerns in the ChaCha Question-and-Answer Service (2009–2012)
Source: J Med Internet Res. 2016 Mar 9;18(3):e44. doi: 10.2196/jmir.5033 (PMC4805858; doi:10.2196/jmir.5033)
Supplement: Multimedia Appendix 4 [file jmir_v18i3e44_app4.zip › age_1/data.json]

{"edges":[{"label":"","source":"control","target":"fails","id":"85","attributes":{},"color":"rgb(87,87,248)","size":1.0},{"label":"","source":"lip","target":"pierced","id":"53","attributes":{},"color":"rgb(248,194,87)","size":1.0},{"label":"","source":"yu","target":"sex","id":"6","attributes":{},"color":"rgb(123,167,203)","size":1.0},{"label":"","source":"parents","target":"knowing","id":"96","attributes":{},"color":"rgb(87,87,248)","size":1.0},{"label":"","source":"free","target":"abortions","id":"12","attributes":{},"color":"rgb(87,87,248)","size":1.0},{"label":"","source":"doctor","target":"birth","id":"116","attributes":{},"color":"rgb(248,159,87)","size":1.0},{"label":"","source":"je","target":"t\u0027aime","id":"1","attributes":{},"color":"rgb(87,194,248)","size":1.0},{"label":"","source":"parents","target":"permission","id":"199","attributes":{},"color":"rgb(87,87,248)","size":1.0},{"label":"","source":"pregnant","target":"pains","id":"167","attributes":{},"color":"rgb(230,248,87)","size":1.0},{"label":"","source":"dreams","target":"boyfriend","id":"65","attributes":{},"color":"rgb(194,248,87)","size":1.0},{"label":"","source":"pimples","target":"vagina","id":"185","attributes":{},"color":"rgb(248,87,194)","size":1.0},{"label":"","source":"buy","target":"pregnancy","id":"192","attributes":{},"color":"rgb(248,87,123)","size":1.0},{"label":"","source":"guy","target":"nuts","id":"38","attributes":{},"color":"rgb(194,248,87)","size":1.0},{"label":"","source":"days","target":"unprotected","id":"186","attributes":{},"color":"rgb(87,248,159)","size":1.0},{"label":"","source":"kno","target":"pregnant","id":"28","attributes":{},"color":"rgb(230,248,87)","size":1.0},{"label":"","source":"heart","target":"break","id":"133","attributes":{},"color":"rgb(248,87,230)","size":1.0},{"label":"","source":"control","target":"parents","id":"11","attributes":{},"color":"rgb(87,87,248)","size":1.0},{"label":"","source":"peircing","target":"infected","id":"149","attributes":{},"color":"rgb(248,194,87)","size":1.0},{"label":"","source":"i\u0027m","target":"birth","id":"150","attributes":{},"color":"rgb(167,203,140)","size":1.0},{"label":"","source":"long","target":"septum","id":"105","attributes":{},"color":"rgb(159,87,248)","size":1.0},{"label":"","source":"19","target":"yr","id":"182","attributes":{},"color":"rgb(87,248,194)","size":1.0},{"label":"","source":"lost","target":"virginity","id":"155","attributes":{},"color":"rgb(87,248,123)","size":1.0},{"label":"","source":"belly","target":"piercing","id":"15","attributes":{},"color":"rgb(248,194,87)","size":1.0},{"label":"","source":"control","target":"kill","id":"63","attributes":{},"color":"rgb(158,167,167)","size":1.0},{"label":"","source":"3rd","target":"week","id":"132","attributes":{},"color":"rgb(159,248,87)","size":1.0},{"label":"","source":"happen","target":"overdosed","id":"152","attributes":{},"color":"rgb(87,230,248)","size":1.0},{"label":"","source":"birthcontrol","target":"pregnant","id":"158","attributes":{},"color":"rgb(230,248,87)","size":1.0},{"label":"","source":"lip","target":"piercings","id":"124","attributes":{},"color":"rgb(248,194,87)","size":1.0},{"label":"","source":"long","target":"yu","id":"120","attributes":{},"color":"rgb(159,87,248)","size":1.0},{"label":"","source":"wait","target":"pregnacy","id":"177","attributes":{},"color":"rgb(87,123,248)","size":1.0},{"label":"","source":"belly","target":"ring","id":"27","attributes":{},"color":"rgb(248,194,87)","size":1.0},{"label":"","source":"teen","target":"pregnancy","id":"156","attributes":{},"color":"rgb(248,87,123)","size":1.0},{"label":"","source":"i\u0027m","target":"18","id":"20","attributes":{},"color":"rgb(87,248,194)","size":1.0},{"label":"","source":"clean","target":"lip","id":"165","attributes":{},"color":"rgb(248,194,87)","size":1.0},{"label":"","source":"eighteen","target":"year","id":"8","attributes":{},"color":"rgb(87,248,194)","size":1.0},{"label":"","source":"female","target":"16","id":"100","attributes":{},"color":"rgb(87,248,194)","size":1.0},{"label":"","source":"alot","target":"pregnant","id":"168","attributes":{},"color":"rgb(230,248,87)","size":1.0},{"label":"","source":"birthcontrol","target":"shot","id":"125","attributes":{},"color":"rgb(230,248,87)","size":1.0},{"label":"","source":"infected","target":"belly","id":"73","attributes":{},"color":"rgb(248,194,87)","size":1.0},{"label":"","source":"gain","target":"birth","id":"134","attributes":{},"color":"rgb(167,203,123)","size":1.0},{"label":"","source":"parents","target":"finding","id":"34","attributes":{},"color":"rgb(87,87,248)","size":1.0},{"label":"","source":"pregnant","target":"smoke","id":"193","attributes":{},"color":"rgb(239,203,87)","size":1.0},{"label":"","source":"control","target":"free","id":"43","attributes":{},"color":"rgb(87,87,248)","size":1.0},{"label":"","source":"pregnant","target":"cums","id":"23","attributes":{},"color":"rgb(212,248,87)","size":1.0},{"label":"","source":"cums","target":"pregnant","id":"33","attributes":{},"color":"rgb(212,248,87)","size":1.0},{"label":"","source":"abc","target":"diet","id":"98","attributes":{},"color":"rgb(248,87,123)","size":1.0},{"label":"","source":"hickies","target":"fast","id":"142","attributes":{},"color":"rgb(123,248,87)","size":1.0},{"label":"","source":"pregnant","target":"poop","id":"102","attributes":{},"color":"rgb(230,248,87)","size":1.0},{"label":"","source":"girl","target":"16","id":"139","attributes":{},"color":"rgb(87,248,194)","size":1.0},{"label":"","source":"guy","target":"cummed","id":"21","attributes":{},"color":"rgb(194,248,87)","size":1.0},{"label":"","source":"yur","target":"period","id":"17","attributes":{},"color":"rgb(230,248,87)","size":1.0},{"label":"","source":"piercing","target":"infected","id":"147","attributes":{},"color":"rgb(248,194,87)","size":1.0},{"label":"","source":"when\u0027s","target":"earliest","id":"39","attributes":{},"color":"rgb(123,87,248)","size":1.0},{"label":"","source":"button","target":"ring","id":"78","attributes":{},"color":"rgb(248,194,87)","size":1.0},{"label":"","source":"weeks","target":"unprotected","id":"188","attributes":{},"color":"rgb(87,248,159)","size":1.0},{"label":"","source":"till","target":"pregnancy","id":"123","attributes":{},"color":"rgb(248,87,123)","size":1.0},{"label":"","source":"i\u0027m","target":"16","id":"44","attributes":{},"color":"rgb(87,248,194)","size":1.0},{"label":"","source":"period","target":"birthcontrol","id":"24","attributes":{},"color":"rgb(230,248,87)","size":1.0},{"label":"","source":"smoke","target":"birth","id":"82","attributes":{},"color":"rgb(248,159,87)","size":1.0},{"label":"","source":"pierce","target":"belly","id":"106","attributes":{},"color":"rgb(248,194,87)","size":1.0},{"label":"","source":"sleep","target":"17","id":"42","attributes":{},"color":"rgb(87,248,194)","size":1.0},{"label":"","source":"you\u0027re","target":"virgin","id":"93","attributes":{},"color":"rgb(87,159,248)","size":1.0},{"label":"","source":"15","target":"5","id":"95","attributes":{},"color":"rgb(87,248,194)","size":1.0},{"label":"","source":"piercing","target":"heal","id":"178","attributes":{},"color":"rgb(248,194,87)","size":1.0},{"label":"","source":"periods","target":"shorter","id":"97","attributes":{},"color":"rgb(87,248,87)","size":1.0},{"label":"","source":"parental","target":"consent","id":"26","attributes":{},"color":"rgb(194,87,248)","size":1.0},{"label":"","source":"control","target":"failed","id":"18","attributes":{},"color":"rgb(87,87,248)","size":1.0},{"label":"","source":"wat","target":"yu","id":"107","attributes":{},"color":"rgb(159,87,248)","size":1.0},{"label":"","source":"punching","target":"stomach","id":"60","attributes":{},"color":"rgb(87,159,248)","size":1.0},{"label":"","source":"ur","target":"prego","id":"74","attributes":{},"color":"rgb(87,248,159)","size":1.0},{"label":"","source":"hips","target":"bigger","id":"157","attributes":{},"color":"rgb(248,123,87)","size":1.0},{"label":"","source":"weigh","target":"16","id":"148","attributes":{},"color":"rgb(87,248,194)","size":1.0},{"label":"","source":"you\u0027re","target":"sex","id":"122","attributes":{},"color":"rgb(87,203,203)","size":1.0},{"label":"","source":"types","target":"depression","id":"174","attributes":{},"color":"rgb(248,87,123)","size":1.0},{"label":"","source":"yur","target":"pregnant","id":"3","attributes":{},"color":"rgb(230,248,87)","size":1.0},{"label":"","source":"button","target":"pierced","id":"190","attributes":{},"color":"rgb(248,194,87)","size":1.0},{"label":"","source":"will","target":"yu","id":"71","attributes":{},"color":"rgb(159,87,248)","size":1.0},{"label":"","source":"naval","target":"piercing","id":"5","attributes":{},"color":"rgb(248,194,87)","size":1.0},{"label":"","source":"pains","target":"early","id":"76","attributes":{},"color":"rgb(230,248,87)","size":1.0},{"label":"","source":"waist","target":"smaller","id":"92","attributes":{},"color":"rgb(230,87,248)","size":1.0},{"label":"","source":"i\u0027m","target":"15","id":"128","attributes":{},"color":"rgb(87,248,194)","size":1.0},{"label":"","source":"buy","target":"diet","id":"179","attributes":{},"color":"rgb(248,87,123)","size":1.0},{"label":"","source":"18","target":"year","id":"87","attributes":{},"color":"rgb(87,248,194)","size":1.0},{"label":"","source":"i\u0027m","target":"virgin","id":"35","attributes":{},"color":"rgb(87,203,221)","size":1.0},{"label":"","source":"start","target":"gain","id":"172","attributes":{},"color":"rgb(87,203,203)","size":1.0},{"label":"","source":"girl","target":"17","id":"79","attributes":{},"color":"rgb(87,248,194)","size":1.0},{"label":"","source":"seventeen","target":"year","id":"59","attributes":{},"color":"rgb(87,248,194)","size":1.0},{"label":"","source":"industrial","target":"piercing","id":"54","attributes":{},"color":"rgb(248,194,87)","size":1.0},{"label":"","source":"weed","target":"birth","id":"162","attributes":{},"color":"rgb(248,159,87)","size":1.0},{"label":"","source":"pulls","target":"cums","id":"70","attributes":{},"color":"rgb(194,248,87)","size":1.0},{"label":"","source":"1st","target":"week","id":"69","attributes":{},"color":"rgb(159,248,87)","size":1.0},{"label":"","source":"tongue","target":"pierced","id":"90","attributes":{},"color":"rgb(248,194,87)","size":1.0},{"label":"","source":"yu","target":"yu","id":"10","attributes":{},"color":"rgb(159,87,248)","size":1.0},{"label":"","source":"abortion","target":"parents","id":"170","attributes":{},"color":"rgb(87,87,248)","size":1.0},{"label":"","source":"parenthood","target":"free","id":"166","attributes":{},"color":"rgb(87,87,248)","size":1.0},{"label":"","source":"control","target":"planned","id":"31","attributes":{},"color":"rgb(87,87,248)","size":1.0},{"label":"","source":"skip","target":"month","id":"197","attributes":{},"color":"rgb(159,87,248)","size":1.0},{"label":"","source":"long","target":"belly","id":"50","attributes":{},"color":"rgb(203,140,167)","size":1.0},{"label":"","source":"symptoms","target":"pregnate","id":"30","attributes":{},"color":"rgb(87,159,248)","size":1.0},{"label":"","source":"wen","target":"yu","id":"19","attributes":{},"color":"rgb(159,87,248)","size":1.0},{"label":"","source":"control","target":"you\u0027re","id":"109","attributes":{},"color":"rgb(87,123,248)","size":1.0},{"label":"","source":"youve","target":"sex","id":"196","attributes":{},"color":"rgb(87,248,159)","size":1.0},{"label":"","source":"guy","target":"didnt","id":"112","attributes":{},"color":"rgb(194,248,87)","size":1.0},{"label":"","source":"weight","target":"17","id":"37","attributes":{},"color":"rgb(87,248,194)","size":1.0},{"label":"","source":"boyfriend","target":"cum","id":"187","attributes":{},"color":"rgb(194,248,87)","size":1.0},{"label":"","source":"condom","target":"guy","id":"72","attributes":{},"color":"rgb(194,248,87)","size":1.0},{"label":"","source":"yu","target":"start","id":"49","attributes":{},"color":"rgb(123,123,248)","size":1.0},{"label":"","source":"late","target":"sex","id":"200","attributes":{},"color":"rgb(87,248,159)","size":1.0},{"label":"","source":"2nd","target":"week","id":"25","attributes":{},"color":"rgb(159,248,87)","size":1.0},{"label":"","source":"stomach","target":"miscarriage","id":"32","attributes":{},"color":"rgb(123,123,248)","size":1.0},{"label":"","source":"pregnant","target":"throw","id":"198","attributes":{},"color":"rgb(230,248,87)","size":1.0},{"label":"","source":"button","target":"peircing","id":"48","attributes":{},"color":"rgb(248,194,87)","size":1.0},{"label":"","source":"free","target":"birth","id":"195","attributes":{},"color":"rgb(167,123,167)","size":1.0},{"label":"","source":"bad","target":"discharge","id":"84","attributes":{},"color":"rgb(248,87,87)","size":1.0},{"label":"","source":"pregnant","target":"16","id":"191","attributes":{},"color":"rgb(158,248,140)","size":1.0},{"label":"","source":"cums","target":"butt","id":"144","attributes":{},"color":"rgb(194,248,87)","size":1.0},{"label":"","source":"till","target":"die","id":"175","attributes":{},"color":"rgb(248,87,123)","size":1.0},{"label":"","source":"abortions","target":"free","id":"40","attributes":{},"color":"rgb(87,87,248)","size":1.0},{"label":"","source":"doesnt","target":"cum","id":"163","attributes":{},"color":"rgb(194,248,87)","size":1.0},{"label":"","source":"button","target":"piercing","id":"56","attributes":{},"color":"rgb(248,194,87)","size":1.0},{"label":"","source":"weight","target":"seventeen","id":"91","attributes":{},"color":"rgb(87,248,194)","size":1.0},{"label":"","source":"yu","target":"eat","id":"22","attributes":{},"color":"rgb(159,87,248)","size":1.0},{"label":"","source":"start","target":"throwing","id":"160","attributes":{},"color":"rgb(87,159,248)","size":1.0},{"label":"","source":"dream","target":"guy","id":"146","attributes":{},"color":"rgb(194,248,87)","size":1.0},{"label":"","source":"free","target":"abortion","id":"66","attributes":{},"color":"rgb(87,87,248)","size":1.0},{"label":"","source":"boy","target":"cums","id":"41","attributes":{},"color":"rgb(194,248,87)","size":1.0},{"label":"","source":"boyfriend","target":"dream","id":"117","attributes":{},"color":"rgb(194,248,87)","size":1.0},{"label":"","source":"bump","target":"start","id":"68","attributes":{},"color":"rgb(87,159,248)","size":1.0},{"label":"","source":"17","target":"year","id":"110","attributes":{},"color":"rgb(87,248,194)","size":1.0},{"label":"","source":"feel","target":"month","id":"89","attributes":{},"color":"rgb(159,87,248)","size":1.0},{"label":"","source":"yu","target":"dream","id":"2","attributes":{},"color":"rgb(176,167,167)","size":1.0},{"label":"","source":"teenage","target":"pregnancy","id":"86","attributes":{},"color":"rgb(248,87,123)","size":1.0},{"label":"","source":"female","target":"15","id":"137","attributes":{},"color":"rgb(87,248,194)","size":1.0},{"label":"","source":"random","target":"pains","id":"176","attributes":{},"color":"rgb(230,248,87)","size":1.0},{"label":"","source":"symptoms","target":"you\u0027re","id":"181","attributes":{},"color":"rgb(87,159,248)","size":1.0},{"label":"","source":"18","target":"yr","id":"118","attributes":{},"color":"rgb(87,248,194)","size":1.0},{"label":"","source":"pierced","target":"belly","id":"80","attributes":{},"color":"rgb(248,194,87)","size":1.0},{"label":"","source":"yu","target":"pregnant","id":"52","attributes":{},"color":"rgb(194,167,167)","size":1.0},{"label":"","source":"weeks","target":"prego","id":"47","attributes":{},"color":"rgb(87,248,159)","size":1.0},{"label":"","source":"pregnant","target":"yu","id":"77","attributes":{},"color":"rgb(194,167,167)","size":1.0},{"label":"","source":"start","target":"peeing","id":"180","attributes":{},"color":"rgb(87,159,248)","size":1.0},{"label":"","source":"abortion","target":"planned","id":"129","attributes":{},"color":"rgb(87,87,248)","size":1.0},{"label":"","source":"septum","target":"piercing","id":"67","attributes":{},"color":"rgb(203,140,167)","size":1.0},{"label":"","source":"start","target":"hard","id":"62","attributes":{},"color":"rgb(87,159,248)","size":1.0},{"label":"","source":"beat","target":"stomach","id":"111","attributes":{},"color":"rgb(87,159,248)","size":1.0},{"label":"","source":"pregnant","target":"kill","id":"169","attributes":{},"color":"rgb(230,248,87)","size":1.0},{"label":"","source":"weight","target":"you\u0027re","id":"104","attributes":{},"color":"rgb(87,203,221)","size":1.0},{"label":"","source":"eating","target":"week","id":"140","attributes":{},"color":"rgb(159,248,87)","size":1.0},{"label":"","source":"19","target":"years","id":"115","attributes":{},"color":"rgb(87,248,194)","size":1.0},{"label":"","source":"teen","target":"depression","id":"99","attributes":{},"color":"rgb(248,87,123)","size":1.0},{"label":"","source":"sleep","target":"18","id":"55","attributes":{},"color":"rgb(87,248,194)","size":1.0},{"label":"","source":"ways","target":"period","id":"135","attributes":{},"color":"rgb(194,167,167)","size":1.0},{"label":"","source":"prego","target":"sex","id":"46","attributes":{},"color":"rgb(87,248,159)","size":1.0},{"label":"","source":"signs","target":"prego","id":"161","attributes":{},"color":"rgb(87,248,159)","size":1.0},{"label":"","source":"17","target":"yr","id":"173","attributes":{},"color":"rgb(87,248,194)","size":1.0},{"label":"","source":"stomach","target":"you\u0027re","id":"141","attributes":{},"color":"rgb(87,159,248)","size":1.0},{"label":"","source":"sex","target":"gain","id":"126","attributes":{},"color":"rgb(87,248,159)","size":1.0},{"label":"","source":"3","target":"forever","id":"4","attributes":{},"color":"rgb(248,159,87)","size":1.0},{"label":"","source":"calories","target":"17","id":"45","attributes":{},"color":"rgb(87,248,194)","size":1.0},{"label":"","source":"boyfriend","target":"inside","id":"29","attributes":{},"color":"rgb(194,248,87)","size":1.0},{"label":"","source":"dream","target":"crush","id":"189","attributes":{},"color":"rgb(194,248,87)","size":1.0},{"label":"","source":"miscarriage","target":"month","id":"159","attributes":{},"color":"rgb(159,87,248)","size":1.0},{"label":"","source":"smaller","target":"waist","id":"57","attributes":{},"color":"rgb(230,87,248)","size":1.0},{"label":"","source":"falling","target":"love","id":"183","attributes":{},"color":"rgb(87,248,230)","size":1.0},{"label":"","source":"marks","target":"fast","id":"121","attributes":{},"color":"rgb(123,248,87)","size":1.0},{"label":"","source":"navel","target":"piercing","id":"51","attributes":{},"color":"rgb(248,194,87)","size":1.0},{"label":"","source":"monroe","target":"piercing","id":"113","attributes":{},"color":"rgb(248,194,87)","size":1.0},{"label":"","source":"test","target":"unprotected","id":"94","attributes":{},"color":"rgb(87,248,159)","size":1.0},{"label":"","source":"pregnant","target":"teen","id":"7","attributes":{},"color":"rgb(239,167,105)","size":1.0},{"label":"","source":"bumps","target":"vaginal","id":"103","attributes":{},"color":"rgb(248,87,159)","size":1.0},{"label":"","source":"3","target":"birth","id":"153","attributes":{},"color":"rgb(248,159,87)","size":1.0},{"label":"","source":"lip","target":"swelling","id":"81","attributes":{},"color":"rgb(248,194,87)","size":1.0},{"label":"","source":"period","target":"it\u0027s","id":"83","attributes":{},"color":"rgb(230,248,87)","size":1.0},{"label":"","source":"stomach","target":"harden","id":"154","attributes":{},"color":"rgb(87,159,248)","size":1.0},{"label":"","source":"ways","target":"miscarriage","id":"14","attributes":{},"color":"rgb(159,87,248)","size":1.0},{"label":"","source":"tongue","target":"piercing","id":"171","attributes":{},"color":"rgb(248,194,87)","size":1.0},{"label":"","source":"baby","target":"bump","id":"151","attributes":{},"color":"rgb(87,159,248)","size":1.0},{"label":"","source":"tht","target":"pregnant","id":"145","attributes":{},"color":"rgb(230,248,87)","size":1.0},{"label":"","source":"parents","target":"pregnant","id":"64","attributes":{},"color":"rgb(158,167,167)","size":1.0},{"label":"","source":"sex","target":"yesterday","id":"88","attributes":{},"color":"rgb(87,248,159)","size":1.0},{"label":"","source":"control","target":"parent","id":"9","attributes":{},"color":"rgb(87,87,248)","size":1.0},{"label":"","source":"yu","target":"rid","id":"101","attributes":{},"color":"rgb(159,87,248)","size":1.0},{"label":"","source":"te","target":"amo","id":"108","attributes":{},"color":"rgb(248,230,87)","size":1.0},{"label":"","source":"guy","target":"dream","id":"194","attributes":{},"color":"rgb(194,248,87)","size":1.0},{"label":"","source":"lip","target":"piercing","id":"164","attributes":{},"color":"rgb(248,194,87)","size":1.0},{"label":"","source":"ur","target":"bf","id":"130","attributes":{},"color":"rgb(87,248,159)","size":1.0},{"label":"","source":"spotting","target":"ur","id":"136","attributes":{},"color":"rgb(87,248,159)","size":1.0},{"label":"","source":"guy","target":"cums","id":"131","attributes":{},"color":"rgb(194,248,87)","size":1.0},{"label":"","source":"lip","target":"peircing","id":"58","attributes":{},"color":"rgb(248,194,87)","size":1.0},{"label":"","source":"bellybutton","target":"piercing","id":"36","attributes":{},"color":"rgb(248,194,87)","size":1.0},{"label":"","source":"yu","target":"feel","id":"16","attributes":{},"color":"rgb(159,87,248)","size":1.0},{"label":"","source":"baby","target":"you\u0027re","id":"119","attributes":{},"color":"rgb(87,159,248)","size":1.0},{"label":"","source":"clean","target":"belly","id":"138","attributes":{},"color":"rgb(248,194,87)","size":1.0},{"label":"","source":"stomach","target":"hard","id":"184","attributes":{},"color":"rgb(87,159,248)","size":1.0},{"label":"","source":"you\u0027re","target":"depressed","id":"61","attributes":{},"color":"rgb(87,159,248)","size":1.0},{"label":"","source":"scars","target":"fast","id":"143","attributes":{},"color":"rgb(123,248,87)","size":1.0},{"label":"","source":"what\u0027re","target":"symptoms","id":"127","attributes":{},"color":"rgb(87,159,248)","size":1.0},{"label":"","source":"cheating","target":"boyfriend","id":"75","attributes":{},"color":"rgb(194,248,87)","size":1.0},{"label":"","source":"stomach","target":"start","id":"114","attributes":{},"color":"rgb(87,159,248)","size":1.0},{"label":"","source":"yu","target":"yur","id":"13","attributes":{},"color":"rgb(194,167,167)","size":1.0}],"nodes":[{"x":-165.6601104736328,"y":3.161827564239502,"id":"industrial","attributes":{"Modularity Class":"10","PageRank":"0.00279328647607104"},"color":"rgb(248,194,87)","size":10.0},{"x":-63.829471588134766,"y":-178.2151641845703,"id":"spotting","attributes":{"Modularity Class":"6","PageRank":"0.00279328647607104"},"color":"rgb(87,248,159)","size":10.0},{"x":-89.75337982177734,"y":-63.64046096801758,"id":"abortion","attributes":{"Modularity Class":"9","PageRank":"0.005719033343429516"},"color":"rgb(87,87,248)","size":12.5},{"x":193.30015563964844,"y":88.52351379394531,"id":"3rd","attributes":{"Modularity Class":"3","PageRank":"0.00279328647607104"},"color":"rgb(159,248,87)","size":10.0},{"x":116.5259017944336,"y":-82.13500213623047,"id":"weight","attributes":{"Modularity Class":"15","PageRank":"0.00279328647607104"},"color":"rgb(87,248,194)","size":12.5},{"x":-8.611090660095215,"y":151.6656036376953,"id":"boy","attributes":{"Modularity Class":"1","PageRank":"0.00279328647607104"},"color":"rgb(194,248,87)","size":10.0},{"x":182.70953369140625,"y":-34.083282470703125,"id":"periods","attributes":{"Modularity Class":"16","PageRank":"0.00279328647607104"},"color":"rgb(87,248,87)","size":10.0},{"x":149.92813110351562,"y":-36.30076217651367,"id":"pregnate","attributes":{"Modularity Class":"8","PageRank":"0.004989603512914746"},"color":"rgb(87,159,248)","size":10.0},{"x":-29.351633071899414,"y":77.69367218017578,"id":"rid","attributes":{"Modularity Class":"14","PageRank":"0.004117412035041637"},"color":"rgb(159,87,248)","size":10.0},{"x":128.55393981933594,"y":-51.57469177246094,"id":"symptoms","attributes":{"Modularity Class":"8","PageRank":"0.005167646916029917"},"color":"rgb(87,159,248)","size":12.5},{"x":-72.87637329101562,"y":51.10327911376953,"id":"types","attributes":{"Modularity Class":"13","PageRank":"0.00279328647607104"},"color":"rgb(248,87,123)","size":10.0},{"x":-42.315956115722656,"y":95.20439147949219,"id":"eat","attributes":{"Modularity Class":"14","PageRank":"0.004117412035041637"},"color":"rgb(159,87,248)","size":10.0},{"x":9.23331356048584,"y":-126.54856872558594,"id":"3","attributes":{"Modularity Class":"11","PageRank":"0.00279328647607104"},"color":"rgb(248,159,87)","size":11.25},{"x":-20.105134963989258,"y":97.08600616455078,"id":"will","attributes":{"Modularity Class":"14","PageRank":"0.00279328647607104"},"color":"rgb(159,87,248)","size":10.0},{"x":-146.83786010742188,"y":-134.17079162597656,"id":"scars","attributes":{"Modularity Class":"19","PageRank":"0.00279328647607104"},"color":"rgb(123,248,87)","size":10.0},{"x":-200.55551147460938,"y":76.8340835571289,"id":"lip","attributes":{"Modularity Class":"10","PageRank":"0.003980466696050479"},"color":"rgb(248,194,87)","size":16.25},{"x":5.299105644226074,"y":-84.31046295166016,"id":"birth","attributes":{"Modularity Class":"11","PageRank":"0.026858835266758436"},"color":"rgb(248,159,87)","size":17.5},{"x":-141.09075927734375,"y":81.44878387451172,"id":"tongue","attributes":{"Modularity Class":"10","PageRank":"0.00279328647607104"},"color":"rgb(248,194,87)","size":11.25},{"x":216.3861083984375,"y":-1.2949533462524414,"id":"te","attributes":{"Modularity Class":"18","PageRank":"0.00279328647607104"},"color":"rgb(248,230,87)","size":10.0},{"x":-31.241567611694336,"y":-191.9665985107422,"id":"unprotected","attributes":{"Modularity Class":"6","PageRank":"0.008729187575968234"},"color":"rgb(87,248,159)","size":12.5},{"x":-151.58531188964844,"y":107.43275451660156,"id":"button","attributes":{"Modularity Class":"10","PageRank":"0.00279328647607104"},"color":"rgb(248,194,87)","size":13.75},{"x":-148.07057189941406,"y":-30.264585494995117,"id":"falling","attributes":{"Modularity Class":"25","PageRank":"0.00279328647607104"},"color":"rgb(87,248,230)","size":10.0},{"x":-70.00059509277344,"y":-131.39674377441406,"id":"abortions","attributes":{"Modularity Class":"9","PageRank":"0.005719033343429516"},"color":"rgb(87,87,248)","size":11.25},{"x":4.357941627502441,"y":172.5987091064453,"id":"cummed","attributes":{"Modularity Class":"1","PageRank":"0.0042273458537240086"},"color":"rgb(194,248,87)","size":10.0},{"x":-114.71643829345703,"y":107.65040588378906,"id":"belly","attributes":{"Modularity Class":"10","PageRank":"0.02859827632066913"},"color":"rgb(248,194,87)","size":17.5},{"x":88.35289764404297,"y":-54.75056076049805,"id":"you\u0027re","attributes":{"Modularity Class":"8","PageRank":"0.008547213809358526"},"color":"rgb(87,159,248)","size":18.75},{"x":39.95026779174805,"y":-169.60971069335938,"id":"5","attributes":{"Modularity Class":"15","PageRank":"0.006580438459639891"},"color":"rgb(87,248,194)","size":10.0},{"x":-166.31016540527344,"y":-59.27471923828125,"id":"vagina","attributes":{"Modularity Class":"26","PageRank":"0.005167646916029917"},"color":"rgb(248,87,194)","size":10.0},{"x":23.883913040161133,"y":27.48450469970703,"id":"yur","attributes":{"Modularity Class":"2","PageRank":"0.004117412035041637"},"color":"rgb(230,248,87)","size":12.5},{"x":212.47354125976562,"y":40.163150787353516,"id":"virginity","attributes":{"Modularity Class":"22","PageRank":"0.005167646916029917"},"color":"rgb(87,248,123)","size":10.0},{"x":-148.4017333984375,"y":41.190879821777344,"id":"piercing","attributes":{"Modularity Class":"10","PageRank":"0.03232447025514791"},"color":"rgb(248,194,87)","size":23.75},{"x":164.91976928710938,"y":-11.551444053649902,"id":"harden","attributes":{"Modularity Class":"8","PageRank":"0.004075468017554229"},"color":"rgb(87,159,248)","size":10.0},{"x":90.33326721191406,"y":-137.89727783203125,"id":"18","attributes":{"Modularity Class":"15","PageRank":"0.004455338784042254"},"color":"rgb(87,248,194)","size":13.75},{"x":81.26461791992188,"y":14.995156288146973,"id":"start","attributes":{"Modularity Class":"8","PageRank":"0.008783090833347969"},"color":"rgb(87,159,248)","size":17.5},{"x":55.68764114379883,"y":120.574951171875,"id":"dream","attributes":{"Modularity Class":"1","PageRank":"0.00768844064849992"},"color":"rgb(194,248,87)","size":15.0},{"x":-3.37028431892395,"y":-32.3123664855957,"id":"smoke","attributes":{"Modularity Class":"11","PageRank":"0.004781011249536493"},"color":"rgb(248,159,87)","size":11.25},{"x":110.5901107788086,"y":-28.06635093688965,"id":"baby","attributes":{"Modularity Class":"8","PageRank":"0.00279328647607104"},"color":"rgb(87,159,248)","size":11.25},{"x":-138.8329620361328,"y":-50.9036979675293,"id":"love","attributes":{"Modularity Class":"25","PageRank":"0.005167646916029917"},"color":"rgb(87,248,230)","size":10.0},{"x":-87.4808349609375,"y":-114.14173889160156,"id":"parenthood","attributes":{"Modularity Class":"9","PageRank":"0.00279328647607104"},"color":"rgb(87,87,248)","size":10.0},{"x":-49.179073333740234,"y":47.69758224487305,"id":"tht","attributes":{"Modularity Class":"2","PageRank":"0.00279328647607104"},"color":"rgb(230,248,87)","size":10.0},{"x":108.48651123046875,"y":115.48278045654297,"id":"inside","attributes":{"Modularity Class":"1","PageRank":"0.0049302557118763544"},"color":"rgb(194,248,87)","size":10.0},{"x":63.88969421386719,"y":87.76748657226562,"id":"feel","attributes":{"Modularity Class":"14","PageRank":"0.004117412035041637"},"color":"rgb(159,87,248)","size":11.25},{"x":-66.35089874267578,"y":196.3497314453125,"id":"abc","attributes":{"Modularity Class":"13","PageRank":"0.00279328647607104"},"color":"rgb(248,87,123)","size":10.0},{"x":39.75422286987305,"y":-199.86679077148438,"id":"happen","attributes":{"Modularity Class":"21","PageRank":"0.00279328647607104"},"color":"rgb(87,230,248)","size":10.0},{"x":-142.9034423828125,"y":-0.6219958066940308,"id":"monroe","attributes":{"Modularity Class":"10","PageRank":"0.00279328647607104"},"color":"rgb(248,194,87)","size":10.0},{"x":-26.407758712768555,"y":-131.4844512939453,"id":"prego","attributes":{"Modularity Class":"6","PageRank":"0.008551144172853062"},"color":"rgb(87,248,159)","size":13.75},{"x":-43.88344192504883,"y":157.50518798828125,"id":"buy","attributes":{"Modularity Class":"13","PageRank":"0.00279328647607104"},"color":"rgb(248,87,123)","size":11.25},{"x":-66.47923278808594,"y":-74.49158477783203,"id":"parent","attributes":{"Modularity Class":"9","PageRank":"0.0030900815310658998"},"color":"rgb(87,87,248)","size":10.0},{"x":87.07207489013672,"y":66.05891418457031,"id":"ways","attributes":{"Modularity Class":"14","PageRank":"0.00279328647607104"},"color":"rgb(159,87,248)","size":11.25},{"x":76.02351379394531,"y":45.597232818603516,"id":"shot","attributes":{"Modularity Class":"2","PageRank":"0.0050155972480668614"},"color":"rgb(230,248,87)","size":10.0},{"x":-86.44242858886719,"y":137.0113525390625,"id":"till","attributes":{"Modularity Class":"13","PageRank":"0.00279328647607104"},"color":"rgb(248,87,123)","size":11.25},{"x":193.64842224121094,"y":-1.323500633239746,"id":"amo","attributes":{"Modularity Class":"18","PageRank":"0.005167646916029917"},"color":"rgb(248,230,87)","size":10.0},{"x":-82.78558349609375,"y":72.50214385986328,"id":"depression","attributes":{"Modularity Class":"13","PageRank":"0.007199646335404809"},"color":"rgb(248,87,123)","size":11.25},{"x":-182.8472442626953,"y":108.79383850097656,"id":"pierced","attributes":{"Modularity Class":"10","PageRank":"0.005250756257404827"},"color":"rgb(248,194,87)","size":13.75},{"x":-216.09231567382812,"y":49.02085876464844,"id":"piercings","attributes":{"Modularity Class":"10","PageRank":"0.003469985927435669"},"color":"rgb(248,194,87)","size":10.0},{"x":-9.059211730957031,"y":-111.33821105957031,"id":"doctor","attributes":{"Modularity Class":"11","PageRank":"0.00279328647607104"},"color":"rgb(248,159,87)","size":10.0},{"x":-32.44706344604492,"y":115.02672576904297,"id":"wen","attributes":{"Modularity Class":"14","PageRank":"0.00279328647607104"},"color":"rgb(159,87,248)","size":10.0},{"x":90.31134033203125,"y":-103.93657684326172,"id":"girl","attributes":{"Modularity Class":"15","PageRank":"0.00279328647607104"},"color":"rgb(87,248,194)","size":11.25},{"x":91.63687896728516,"y":139.75662231445312,"id":"boyfriend","attributes":{"Modularity Class":"1","PageRank":"0.007542007355988795"},"color":"rgb(194,248,87)","size":15.0},{"x":-27.989219665527344,"y":138.101806640625,"id":"pulls","attributes":{"Modularity Class":"1","PageRank":"0.00279328647607104"},"color":"rgb(194,248,87)","size":10.0},{"x":-26.348865509033203,"y":-33.22520065307617,"id":"kno","attributes":{"Modularity Class":"2","PageRank":"0.00279328647607104"},"color":"rgb(230,248,87)","size":10.0},{"x":54.230106353759766,"y":213.1951446533203,"id":"parental","attributes":{"Modularity Class":"4","PageRank":"0.00279328647607104"},"color":"rgb(194,87,248)","size":10.0},{"x":-65.30118560791016,"y":-51.938533782958984,"id":"failed","attributes":{"Modularity Class":"9","PageRank":"0.0030900815310658998"},"color":"rgb(87,87,248)","size":10.0},{"x":138.4332733154297,"y":166.2720947265625,"id":"doesnt","attributes":{"Modularity Class":"1","PageRank":"0.00279328647607104"},"color":"rgb(194,248,87)","size":10.0},{"x":-128.36390686035156,"y":-164.70263671875,"id":"hips","attributes":{"Modularity Class":"23","PageRank":"0.00279328647607104"},"color":"rgb(248,123,87)","size":10.0},{"x":202.44744873046875,"y":-85.55428314208984,"id":"smaller","attributes":{"Modularity Class":"7","PageRank":"0.01853113423164787"},"color":"rgb(230,87,248)","size":11.25},{"x":-152.73236083984375,"y":-108.47308349609375,"id":"fast","attributes":{"Modularity Class":"19","PageRank":"0.009916367795947671"},"color":"rgb(123,248,87)","size":12.5},{"x":-17.8614559173584,"y":206.030029296875,"id":"vaginal","attributes":{"Modularity Class":"17","PageRank":"0.005167646916029917"},"color":"rgb(248,87,159)","size":10.0},{"x":-137.19659423828125,"y":134.62294006347656,"id":"ring","attributes":{"Modularity Class":"10","PageRank":"0.015541670066141062"},"color":"rgb(248,194,87)","size":11.25},{"x":-68.51084899902344,"y":154.5785675048828,"id":"teenage","attributes":{"Modularity Class":"13","PageRank":"0.00279328647607104"},"color":"rgb(248,87,123)","size":10.0},{"x":-117.17018127441406,"y":-120.78533935546875,"id":"when\u0027s","attributes":{"Modularity Class":"5","PageRank":"0.00279328647607104"},"color":"rgb(123,87,248)","size":10.0},{"x":-120.18490600585938,"y":-27.96967124938965,"id":"permission","attributes":{"Modularity Class":"9","PageRank":"0.003966487927636269"},"color":"rgb(87,87,248)","size":10.0},{"x":104.19617462158203,"y":-5.1754560470581055,"id":"throwing","attributes":{"Modularity Class":"8","PageRank":"0.004659756821054672"},"color":"rgb(87,159,248)","size":10.0},{"x":-147.2346649169922,"y":-82.76016235351562,"id":"hickies","attributes":{"Modularity Class":"19","PageRank":"0.00279328647607104"},"color":"rgb(123,248,87)","size":10.0},{"x":-78.8848876953125,"y":-157.66197204589844,"id":"bf","attributes":{"Modularity Class":"6","PageRank":"0.004989603512914746"},"color":"rgb(87,248,159)","size":10.0},{"x":-44.968597412109375,"y":184.10317993164062,"id":"diet","attributes":{"Modularity Class":"13","PageRank":"0.006354827136009356"},"color":"rgb(248,87,123)","size":11.25},{"x":33.72174072265625,"y":-131.841552734375,"id":"weigh","attributes":{"Modularity Class":"15","PageRank":"0.00279328647607104"},"color":"rgb(87,248,194)","size":10.0},{"x":130.40953063964844,"y":87.2384033203125,"id":"skip","attributes":{"Modularity Class":"14","PageRank":"0.00279328647607104"},"color":"rgb(159,87,248)","size":10.0},{"x":37.39890670776367,"y":-14.957905769348145,"id":"youve","attributes":{"Modularity Class":"6","PageRank":"0.00279328647607104"},"color":"rgb(87,248,159)","size":10.0},{"x":163.63865661621094,"y":17.130475997924805,"id":"punching","attributes":{"Modularity Class":"8","PageRank":"0.00279328647607104"},"color":"rgb(87,159,248)","size":10.0},{"x":-167.55084228515625,"y":80.92407989501953,"id":"peircing","attributes":{"Modularity Class":"10","PageRank":"0.0040635760374253885"},"color":"rgb(248,194,87)","size":12.5},{"x":84.13644409179688,"y":-18.59809112548828,"id":"bump","attributes":{"Modularity Class":"8","PageRank":"0.003980466696050479"},"color":"rgb(87,159,248)","size":11.25},{"x":205.42724609375,"y":-35.145957946777344,"id":"shorter","attributes":{"Modularity Class":"16","PageRank":"0.005167646916029917"},"color":"rgb(87,248,87)","size":10.0},{"x":147.59324645996094,"y":-140.1778106689453,"id":"year","attributes":{"Modularity Class":"15","PageRank":"0.013650174018345458"},"color":"rgb(87,248,194)","size":13.75},{"x":18.603872299194336,"y":-150.01231384277344,"id":"forever","attributes":{"Modularity Class":"11","PageRank":"0.003980466696050479"},"color":"rgb(248,159,87)","size":10.0},{"x":-3.9001336097717285,"y":-55.29713439941406,"id":"weed","attributes":{"Modularity Class":"11","PageRank":"0.00279328647607104"},"color":"rgb(248,159,87)","size":10.0},{"x":51.01560974121094,"y":39.706790924072266,"id":"period","attributes":{"Modularity Class":"2","PageRank":"0.005730423122475157"},"color":"rgb(230,248,87)","size":13.75},{"x":141.66769409179688,"y":33.359046936035156,"id":"beat","attributes":{"Modularity Class":"8","PageRank":"0.00279328647607104"},"color":"rgb(87,159,248)","size":10.0},{"x":72.92355346679688,"y":-85.68492889404297,"id":"virgin","attributes":{"Modularity Class":"8","PageRank":"0.0056899489137860245"},"color":"rgb(87,159,248)","size":11.25},{"x":7.522932529449463,"y":-200.16009521484375,"id":"t\u0027aime","attributes":{"Modularity Class":"0","PageRank":"0.005167646916029917"},"color":"rgb(87,194,248)","size":10.0},{"x":-116.31302642822266,"y":72.03939056396484,"id":"infected","attributes":{"Modularity Class":"10","PageRank":"0.019985876096411937"},"color":"rgb(248,194,87)","size":12.5},{"x":-93.80732727050781,"y":161.00698852539062,"id":"die","attributes":{"Modularity Class":"13","PageRank":"0.003980466696050479"},"color":"rgb(248,87,123)","size":10.0},{"x":-85.43143463134766,"y":-89.76314544677734,"id":"planned","attributes":{"Modularity Class":"9","PageRank":"0.005520757154069118"},"color":"rgb(87,87,248)","size":11.25},{"x":56.4354362487793,"y":-58.367618560791016,"id":"depressed","attributes":{"Modularity Class":"8","PageRank":"0.005215076825794249"},"color":"rgb(87,159,248)","size":10.0},{"x":104.34320831298828,"y":87.09896087646484,"id":"month","attributes":{"Modularity Class":"14","PageRank":"0.013140951826497427"},"color":"rgb(159,87,248)","size":12.5},{"x":175.79383850097656,"y":-139.2874298095703,"id":"eighteen","attributes":{"Modularity Class":"15","PageRank":"0.00279328647607104"},"color":"rgb(87,248,194)","size":10.0},{"x":-110.65860748291016,"y":30.596454620361328,"id":"heal","attributes":{"Modularity Class":"10","PageRank":"0.016531732502762894"},"color":"rgb(248,194,87)","size":10.0},{"x":-54.50315475463867,"y":71.91822814941406,"id":"teen","attributes":{"Modularity Class":"13","PageRank":"0.004781011249536493"},"color":"rgb(248,87,123)","size":12.5},{"x":42.91392517089844,"y":-82.64994049072266,"id":"16","attributes":{"Modularity Class":"15","PageRank":"0.010004604217446023"},"color":"rgb(87,248,194)","size":15.0},{"x":80.59223937988281,"y":-211.0060272216797,"id":"years","attributes":{"Modularity Class":"15","PageRank":"0.003980466696050479"},"color":"rgb(87,248,194)","size":10.0},{"x":60.012855529785156,"y":-9.22390079498291,"id":"yesterday","attributes":{"Modularity Class":"6","PageRank":"0.010680136541158243"},"color":"rgb(87,248,159)","size":10.0},{"x":142.86990356445312,"y":112.81967163085938,"id":"1st","attributes":{"Modularity Class":"3","PageRank":"0.00279328647607104"},"color":"rgb(159,248,87)","size":10.0},{"x":-122.74279022216797,"y":10.075789451599121,"id":"naval","attributes":{"Modularity Class":"10","PageRank":"0.00279328647607104"},"color":"rgb(248,194,87)","size":10.0},{"x":-110.68370056152344,"y":-48.18333053588867,"id":"knowing","attributes":{"Modularity Class":"9","PageRank":"0.003966487927636269"},"color":"rgb(87,87,248)","size":10.0},{"x":-52.23229217529297,"y":-154.34552001953125,"id":"ur","attributes":{"Modularity Class":"6","PageRank":"0.005167646916029917"},"color":"rgb(87,248,159)","size":12.5},{"x":162.92298889160156,"y":49.93745803833008,"id":"discharge","attributes":{"Modularity Class":"12","PageRank":"0.005167646916029917"},"color":"rgb(248,87,87)","size":10.0},{"x":76.34761047363281,"y":-186.76158142089844,"id":"19","attributes":{"Modularity Class":"15","PageRank":"0.00279328647607104"},"color":"rgb(87,248,194)","size":11.25},{"x":-58.27520751953125,"y":127.46991729736328,"id":"pregnancy","attributes":{"Modularity Class":"13","PageRank":"0.009574006775363686"},"color":"rgb(248,87,123)","size":13.75},{"x":30.463293075561523,"y":151.91366577148438,"id":"guy","attributes":{"Modularity Class":"1","PageRank":"0.008435349360916455"},"color":"rgb(194,248,87)","size":17.5},{"x":184.00399780273438,"y":58.264644622802734,"id":"bad","attributes":{"Modularity Class":"12","PageRank":"0.00279328647607104"},"color":"rgb(248,87,87)","size":10.0},{"x":-27.485876083374023,"y":56.523406982421875,"id":"wat","attributes":{"Modularity Class":"14","PageRank":"0.00279328647607104"},"color":"rgb(159,87,248)","size":10.0},{"x":61.83367919921875,"y":63.97797775268555,"id":"it\u0027s","attributes":{"Modularity Class":"2","PageRank":"0.005228794878891161"},"color":"rgb(230,248,87)","size":10.0},{"x":97.81359100341797,"y":-167.87046813964844,"id":"yr","attributes":{"Modularity Class":"15","PageRank":"0.00941587548049763"},"color":"rgb(87,248,194)","size":12.5},{"x":28.951547622680664,"y":-109.20884704589844,"id":"female","attributes":{"Modularity Class":"15","PageRank":"0.00279328647607104"},"color":"rgb(87,248,194)","size":11.25},{"x":14.498758316040039,"y":-17.284893035888672,"id":"late","attributes":{"Modularity Class":"6","PageRank":"0.00279328647607104"},"color":"rgb(87,248,159)","size":10.0},{"x":152.4730224609375,"y":-62.61604309082031,"id":"what\u0027re","attributes":{"Modularity Class":"8","PageRank":"0.00279328647607104"},"color":"rgb(87,159,248)","size":10.0},{"x":53.897300720214844,"y":-147.31365966796875,"id":"15","attributes":{"Modularity Class":"15","PageRank":"0.004455338784042254"},"color":"rgb(87,248,194)","size":12.5},{"x":-55.52061080932617,"y":-103.2723159790039,"id":"free","attributes":{"Modularity Class":"9","PageRank":"0.010325793217031214"},"color":"rgb(87,87,248)","size":16.25},{"x":120.63522338867188,"y":-116.34964752197266,"id":"17","attributes":{"Modularity Class":"15","PageRank":"0.008333460835975087"},"color":"rgb(87,248,194)","size":16.25},{"x":169.1307373046875,"y":102.8611831665039,"id":"week","attributes":{"Modularity Class":"3","PageRank":"0.012290728235906549"},"color":"rgb(159,248,87)","size":13.75},{"x":-53.65077209472656,"y":-206.14752197265625,"id":"days","attributes":{"Modularity Class":"6","PageRank":"0.00279328647607104"},"color":"rgb(87,248,159)","size":10.0},{"x":-198.4461212158203,"y":-40.650508880615234,"id":"break","attributes":{"Modularity Class":"20","PageRank":"0.005167646916029917"},"color":"rgb(248,87,230)","size":10.0},{"x":-25.662464141845703,"y":-96.3193588256836,"id":"fails","attributes":{"Modularity Class":"9","PageRank":"0.0030900815310658998"},"color":"rgb(87,87,248)","size":10.0},{"x":-21.132427215576172,"y":-216.3598175048828,"id":"test","attributes":{"Modularity Class":"6","PageRank":"0.00279328647607104"},"color":"rgb(87,248,159)","size":10.0},{"x":119.67693328857422,"y":56.93574142456055,"id":"miscarriage","attributes":{"Modularity Class":"14","PageRank":"0.005262648237533668"},"color":"rgb(159,87,248)","size":12.5},{"x":59.641788482666016,"y":-114.54362487792969,"id":"i\u0027m","attributes":{"Modularity Class":"15","PageRank":"0.00279328647607104"},"color":"rgb(87,248,194)","size":15.0},{"x":113.72499084472656,"y":26.29397964477539,"id":"hard","attributes":{"Modularity Class":"8","PageRank":"0.005941938362537862"},"color":"rgb(87,159,248)","size":11.25},{"x":-179.01739501953125,"y":-106.54540252685547,"id":"marks","attributes":{"Modularity Class":"19","PageRank":"0.00279328647607104"},"color":"rgb(123,248,87)","size":10.0},{"x":-183.2974090576172,"y":18.457290649414062,"id":"navel","attributes":{"Modularity Class":"10","PageRank":"0.00279328647607104"},"color":"rgb(248,194,87)","size":10.0},{"x":-99.33638763427734,"y":11.073850631713867,"id":"early","attributes":{"Modularity Class":"2","PageRank":"0.008875558948549356"},"color":"rgb(230,248,87)","size":10.0},{"x":-231.93052673339844,"y":74.2730484008789,"id":"swelling","attributes":{"Modularity Class":"10","PageRank":"0.003469985927435669"},"color":"rgb(248,194,87)","size":10.0},{"x":-121.6996841430664,"y":-72.12938690185547,"id":"pregnacy","attributes":{"Modularity Class":"24","PageRank":"0.005167646916029917"},"color":"rgb(87,123,248)","size":10.0},{"x":-188.8748779296875,"y":41.702796936035156,"id":"bellybutton","attributes":{"Modularity Class":"10","PageRank":"0.00279328647607104"},"color":"rgb(248,194,87)","size":10.0},{"x":-115.54509735107422,"y":-93.79826354980469,"id":"wait","attributes":{"Modularity Class":"24","PageRank":"0.00279328647607104"},"color":"rgb(87,123,248)","size":10.0},{"x":-21.81110954284668,"y":11.807393074035645,"id":"pregnant","attributes":{"Modularity Class":"2","PageRank":"0.021045735409140107"},"color":"rgb(230,248,87)","size":30.0},{"x":81.81196594238281,"y":106.89884948730469,"id":"crush","attributes":{"Modularity Class":"1","PageRank":"0.006060988920957577"},"color":"rgb(194,248,87)","size":10.0},{"x":-4.748751640319824,"y":-148.49148559570312,"id":"signs","attributes":{"Modularity Class":"6","PageRank":"0.00279328647607104"},"color":"rgb(87,248,159)","size":10.0},{"x":113.89476776123047,"y":163.63136291503906,"id":"cum","attributes":{"Modularity Class":"1","PageRank":"0.007304616151835232"},"color":"rgb(194,248,87)","size":11.25},{"x":25.73776626586914,"y":184.9829864501953,"id":"didnt","attributes":{"Modularity Class":"1","PageRank":"0.0042273458537240086"},"color":"rgb(194,248,87)","size":10.0},{"x":169.00843811035156,"y":130.9978485107422,"id":"eating","attributes":{"Modularity Class":"3","PageRank":"0.00279328647607104"},"color":"rgb(159,248,87)","size":10.0},{"x":75.5661849975586,"y":205.13560485839844,"id":"consent","attributes":{"Modularity Class":"4","PageRank":"0.005167646916029917"},"color":"rgb(194,87,248)","size":10.0},{"x":-2.740086555480957,"y":120.91063690185547,"id":"cums","attributes":{"Modularity Class":"1","PageRank":"0.010963791507107216"},"color":"rgb(194,248,87)","size":16.25},{"x":141.5521697998047,"y":-89.35543823242188,"id":"calories","attributes":{"Modularity Class":"15","PageRank":"0.00279328647607104"},"color":"rgb(87,248,194)","size":10.0},{"x":-98.48950958251953,"y":51.856868743896484,"id":"septum","attributes":{"Modularity Class":"14","PageRank":"0.0035847399560573322"},"color":"rgb(159,87,248)","size":11.25},{"x":-63.514888763427734,"y":30.869396209716797,"id":"alot","attributes":{"Modularity Class":"2","PageRank":"0.00279328647607104"},"color":"rgb(230,248,87)","size":10.0},{"x":-184.60574340820312,"y":-72.7477035522461,"id":"pimples","attributes":{"Modularity Class":"26","PageRank":"0.00279328647607104"},"color":"rgb(248,87,194)","size":10.0},{"x":8.63753604888916,"y":-177.50401306152344,"id":"je","attributes":{"Modularity Class":"0","PageRank":"0.00279328647607104"},"color":"rgb(87,194,248)","size":10.0},{"x":-35.50700378417969,"y":-64.84872436523438,"id":"control","attributes":{"Modularity Class":"9","PageRank":"0.00279328647607104"},"color":"rgb(87,87,248)","size":18.75},{"x":-86.38706970214844,"y":30.560945510864258,"id":"random","attributes":{"Modularity Class":"2","PageRank":"0.00279328647607104"},"color":"rgb(230,248,87)","size":10.0},{"x":121.60587310791016,"y":136.54107666015625,"id":"cheating","attributes":{"Modularity Class":"1","PageRank":"0.00279328647607104"},"color":"rgb(194,248,87)","size":10.0},{"x":-74.56114196777344,"y":8.155475616455078,"id":"pains","attributes":{"Modularity Class":"2","PageRank":"0.00715537168949537"},"color":"rgb(230,248,87)","size":12.5},{"x":3.787332773208618,"y":213.02169799804688,"id":"bumps","attributes":{"Modularity Class":"17","PageRank":"0.00279328647607104"},"color":"rgb(248,87,159)","size":10.0},{"x":-60.15330123901367,"y":-12.024086952209473,"id":"throw","attributes":{"Modularity Class":"2","PageRank":"0.004781011249536493"},"color":"rgb(230,248,87)","size":10.0},{"x":118.3613510131836,"y":-148.96278381347656,"id":"sleep","attributes":{"Modularity Class":"15","PageRank":"0.00279328647607104"},"color":"rgb(87,248,194)","size":11.25},{"x":-107.87674713134766,"y":-9.44332218170166,"id":"finding","attributes":{"Modularity Class":"9","PageRank":"0.003966487927636269"},"color":"rgb(87,87,248)","size":10.0},{"x":192.45599365234375,"y":29.347806930541992,"id":"lost","attributes":{"Modularity Class":"22","PageRank":"0.00279328647607104"},"color":"rgb(87,248,123)","size":10.0},{"x":-84.94636535644531,"y":-29.167720794677734,"id":"parents","attributes":{"Modularity Class":"9","PageRank":"0.005520757154069118"},"color":"rgb(87,87,248)","size":16.25},{"x":97.57411193847656,"y":43.32801055908203,"id":"peeing","attributes":{"Modularity Class":"8","PageRank":"0.004659756821054672"},"color":"rgb(87,159,248)","size":10.0},{"x":-108.72860717773438,"y":-176.24395751953125,"id":"bigger","attributes":{"Modularity Class":"23","PageRank":"0.005167646916029917"},"color":"rgb(248,123,87)","size":10.0},{"x":62.497989654541016,"y":157.2183380126953,"id":"condom","attributes":{"Modularity Class":"1","PageRank":"0.00279328647607104"},"color":"rgb(194,248,87)","size":10.0},{"x":58.58081817626953,"y":-33.34125518798828,"id":"gain","attributes":{"Modularity Class":"6","PageRank":"0.012546606886141875"},"color":"rgb(87,248,159)","size":12.5},{"x":-24.34659767150879,"y":-164.0833740234375,"id":"weeks","attributes":{"Modularity Class":"6","PageRank":"0.00279328647607104"},"color":"rgb(87,248,159)","size":11.25},{"x":49.950191497802734,"y":178.9283905029297,"id":"nuts","attributes":{"Modularity Class":"1","PageRank":"0.0042273458537240086"},"color":"rgb(194,248,87)","size":10.0},{"x":22.386184692382812,"y":2.521300792694092,"id":"poop","attributes":{"Modularity Class":"2","PageRank":"0.004781011249536493"},"color":"rgb(230,248,87)","size":10.0},{"x":27.056150436401367,"y":-44.78339385986328,"id":"sex","attributes":{"Modularity Class":"6","PageRank":"0.018556631064660174"},"color":"rgb(87,248,159)","size":17.5},{"x":45.72283935546875,"y":10.612823486328125,"id":"birthcontrol","attributes":{"Modularity Class":"2","PageRank":"0.005228794878891161"},"color":"rgb(230,248,87)","size":12.5},{"x":33.419960021972656,"y":-221.71444702148438,"id":"overdosed","attributes":{"Modularity Class":"21","PageRank":"0.005167646916029917"},"color":"rgb(87,230,248)","size":10.0},{"x":-70.23135375976562,"y":96.57636260986328,"id":"long","attributes":{"Modularity Class":"14","PageRank":"0.00279328647607104"},"color":"rgb(159,87,248)","size":12.5},{"x":134.8394317626953,"y":1.2548521757125854,"id":"stomach","attributes":{"Modularity Class":"8","PageRank":"0.007542007355988795"},"color":"rgb(87,159,248)","size":17.5},{"x":85.93204498291016,"y":169.17759704589844,"id":"dreams","attributes":{"Modularity Class":"1","PageRank":"0.00279328647607104"},"color":"rgb(194,248,87)","size":10.0},{"x":-178.4136199951172,"y":-29.895015716552734,"id":"heart","attributes":{"Modularity Class":"20","PageRank":"0.00279328647607104"},"color":"rgb(248,87,230)","size":10.0},{"x":-165.47572326660156,"y":132.90081787109375,"id":"clean","attributes":{"Modularity Class":"10","PageRank":"0.00279328647607104"},"color":"rgb(248,194,87)","size":11.25},{"x":13.812923431396484,"y":71.69343566894531,"id":"yu","attributes":{"Modularity Class":"14","PageRank":"0.014019671608370015"},"color":"rgb(159,87,248)","size":27.5},{"x":-112.07815551757812,"y":140.86447143554688,"id":"pierce","attributes":{"Modularity Class":"10","PageRank":"0.00279328647607104"},"color":"rgb(248,194,87)","size":10.0},{"x":156.42872619628906,"y":77.78457641601562,"id":"2nd","attributes":{"Modularity Class":"3","PageRank":"0.00279328647607104"},"color":"rgb(159,248,87)","size":10.0},{"x":26.8006649017334,"y":116.4808120727539,"id":"butt","attributes":{"Modularity Class":"1","PageRank":"0.00745305988030715"},"color":"rgb(194,248,87)","size":10.0},{"x":-106.41249084472656,"y":-140.69509887695312,"id":"earliest","attributes":{"Modularity Class":"5","PageRank":"0.005167646916029917"},"color":"rgb(123,87,248)","size":10.0},{"x":184.788818359375,"y":-67.27107238769531,"id":"waist","attributes":{"Modularity Class":"7","PageRank":"0.01853113423164787"},"color":"rgb(230,87,248)","size":11.25},{"x":154.9537811279297,"y":-109.63274383544922,"id":"seventeen","attributes":{"Modularity Class":"15","PageRank":"0.0035847399560573322"},"color":"rgb(87,248,194)","size":11.25},{"x":-49.53889846801758,"y":-32.624881744384766,"id":"kill","attributes":{"Modularity Class":"2","PageRank":"0.005077806304531352"},"color":"rgb(230,248,87)","size":11.25}]}
