# Supplementary material for: Finding the Patient’s Voice Using Big Data: Analysis of Users’ Health-Related Concerns in the ChaCha Question-and-Answer Service (2009–2012)
Source: J Med Internet Res. 2016 Mar 9;18(3):e44. doi: 10.2196/jmir.5033 (PMC4805858; doi:10.2196/jmir.5033)
Supplement: Multimedia Appendix 5 [file jmir_v18i3e44_app5.zip › age_2/config.json]

{
  "type": "network",
  "version": "1.0",
  "data": "data.json",
  "logo": {
    "text": "DJG",
    "file": "http://pages.iu.edu/~doygrove/images/H_NURSING_colorcorrect.250.jpg",
    "link": "http://nursing.iupui.edu/"
  },
  "text": {
    "title": "Health phrases from users aged 20 to 39.",
    "more": "For more information on this and other studies from the SNHRL at IUSON, visit http://nursing.iupui.edu/.",
    "intro": "Built from two-word phrases from health questions from users aged 20 to 39.\u003cbr\u003e\u003cbr\u003eChaCha questions data set, 2009-2012."
  },
  "legend": {
    "edgeLabel": "followed by other word",
    "colorLabel": "topic cluster",
    "nodeLabel": "word"
  },
  "features": {
    "search": true,
    "groupSelectorAttribute": "Modularity Class",
    "hoverBehavior": "dim"
  },
  "informationPanel": {
    "imageAttribute": false,
    "groupByEdgeDirection": true
  },
  "sigma": {
    "graphProperties": {
      "minEdgeSize": 2.0,
      "maxNodeSize": 30,
      "maxEdgeSize": 4.0,
      "minNodeSize": 5
    },
    "drawingProperties": {
      "labelThreshold": 10,
      "hoverFontStyle": "bold",
      "defaultEdgeType": "curve",
      "defaultLabelColor": "#000",
      "defaultLabelHoverColor": "#fff",
      "defaultLabelSize": 16,
      "activeFontStyle": "bold",
      "fontStyle": "bold",
      "defaultHoverLabelBGColor": "#002147",
      "defaultLabelBGColor": "#ddd"
    },
    "mouseProperties": {
      "minRatio": 0.75,
      "maxRatio": 20
    }
  }
}
