# Supplementary material for: Finding the Patient’s Voice Using Big Data: Analysis of Users’ Health-Related Concerns in the ChaCha Question-and-Answer Service (2009–2012)
Source: J Med Internet Res. 2016 Mar 9;18(3):e44. doi: 10.2196/jmir.5033 (PMC4805858; doi:10.2196/jmir.5033)
Supplement: Multimedia Appendix 5 [file jmir_v18i3e44_app5.zip › age_2/data.json]

{"edges":[{"label":"","source":"side","target":"5","id":"450","attributes":{},"color":"rgb(219,41,97)","size":1.0},{"label":"","source":"medication","target":"white","id":"320","attributes":{},"color":"rgb(219,41,41)","size":1.0},{"label":"","source":"marked","target":"watson","id":"359","attributes":{},"color":"rgb(172,41,219)","size":1.0},{"label":"","source":"oblong","target":"side","id":"314","attributes":{},"color":"rgb(139,130,69)","size":1.0},{"label":"","source":"etg","target":"test","id":"442","attributes":{},"color":"rgb(219,41,153)","size":1.0},{"label":"","source":"40","target":"side","id":"375","attributes":{},"color":"rgb(219,41,97)","size":1.0},{"label":"","source":"side","target":"80","id":"475","attributes":{},"color":"rgb(219,41,97)","size":1.0},{"label":"","source":"round","target":"54","id":"340","attributes":{},"color":"rgb(139,130,125)","size":1.0},{"label":"","source":"opiate","target":"drug","id":"474","attributes":{},"color":"rgb(41,219,78)","size":1.0},{"label":"","source":"mark","target":"side","id":"338","attributes":{},"color":"rgb(219,41,97)","size":1.0},{"label":"","source":"round","target":"brown","id":"349","attributes":{},"color":"rgb(59,219,41)","size":1.0},{"label":"","source":"miligram","target":"white","id":"389","attributes":{},"color":"rgb(219,41,41)","size":1.0},{"label":"","source":"27","target":"year","id":"303","attributes":{},"color":"rgb(172,219,41)","size":1.0},{"label":"","source":"833","target":"side","id":"460","attributes":{},"color":"rgb(219,41,97)","size":1.0},{"label":"","source":"side","target":"split","id":"397","attributes":{},"color":"rgb(219,41,97)","size":1.0},{"label":"","source":"watson","target":"502","id":"499","attributes":{},"color":"rgb(172,41,219)","size":1.0},{"label":"","source":"pill","target":"round","id":"441","attributes":{},"color":"rgb(139,130,125)","size":1.0},{"label":"","source":"pill","target":"2089","id":"495","attributes":{},"color":"rgb(219,41,209)","size":1.0},{"label":"","source":"blue","target":"oblong","id":"386","attributes":{},"color":"rgb(59,219,41)","size":1.0},{"label":"","source":"tubes","target":"untied","id":"402","attributes":{},"color":"rgb(41,134,219)","size":1.0},{"label":"","source":"side","target":"35","id":"429","attributes":{},"color":"rgb(195,130,69)","size":1.0},{"label":"","source":"30","target":"side","id":"410","attributes":{},"color":"rgb(195,130,69)","size":1.0},{"label":"","source":"peach","target":"oval","id":"383","attributes":{},"color":"rgb(41,190,219)","size":1.0},{"label":"","source":"printed","target":"side","id":"448","attributes":{},"color":"rgb(219,41,97)","size":1.0},{"label":"","source":"green","target":"round","id":"428","attributes":{},"color":"rgb(59,219,41)","size":1.0},{"label":"","source":"sound","target":"white","id":"497","attributes":{},"color":"rgb(219,41,41)","size":1.0},{"label":"","source":"shape","target":"side","id":"493","attributes":{},"color":"rgb(219,41,69)","size":1.0},{"label":"","source":"round","target":"pink","id":"432","attributes":{},"color":"rgb(59,219,41)","size":1.0},{"label":"","source":"suboxone","target":"drug","id":"467","attributes":{},"color":"rgb(41,219,78)","size":1.0},{"label":"","source":"drug","target":"screen","id":"413","attributes":{},"color":"rgb(41,219,78)","size":1.0},{"label":"","source":"watson","target":"825","id":"363","attributes":{},"color":"rgb(172,41,219)","size":1.0},{"label":"","source":"side","target":"100","id":"369","attributes":{},"color":"rgb(219,41,97)","size":1.0},{"label":"","source":"48","target":"12","id":"455","attributes":{},"color":"rgb(219,41,97)","size":1.0},{"label":"","source":"48","target":"11","id":"409","attributes":{},"color":"rgb(219,41,97)","size":1.0},{"label":"","source":"oblong","target":"yellow","id":"323","attributes":{},"color":"rgb(59,219,41)","size":1.0},{"label":"","source":"oblong","target":"watson","id":"319","attributes":{},"color":"rgb(115,130,130)","size":1.0},{"label":"","source":"23","target":"year","id":"302","attributes":{},"color":"rgb(172,219,41)","size":1.0},{"label":"","source":"white","target":"imprinted","id":"461","attributes":{},"color":"rgb(219,41,41)","size":1.0},{"label":"","source":"score","target":"side","id":"316","attributes":{},"color":"rgb(219,41,97)","size":1.0},{"label":"","source":"score","target":"mark","id":"311","attributes":{},"color":"rgb(219,41,97)","size":1.0},{"label":"","source":"pill","target":"abg","id":"496","attributes":{},"color":"rgb(219,41,153)","size":1.0},{"label":"","source":"2355","target":"side","id":"454","attributes":{},"color":"rgb(219,41,97)","size":1.0},{"label":"","source":"side","target":"3592","id":"328","attributes":{},"color":"rgb(219,41,97)","size":1.0},{"label":"","source":"side","target":"blank","id":"403","attributes":{},"color":"rgb(219,41,153)","size":1.0},{"label":"","source":"round","target":"white","id":"419","attributes":{},"color":"rgb(139,130,41)","size":1.0},{"label":"","source":"imprint","target":"54","id":"436","attributes":{},"color":"rgb(167,41,214)","size":1.0},{"label":"","source":"side","target":"3202","id":"377","attributes":{},"color":"rgb(219,41,97)","size":1.0},{"label":"","source":"hydrocodone","target":"white","id":"332","attributes":{},"color":"rgb(219,41,41)","size":1.0},{"label":"","source":"milligram","target":"white","id":"390","attributes":{},"color":"rgb(219,41,41)","size":1.0},{"label":"","source":"pill","target":"363","id":"351","attributes":{},"color":"rgb(219,41,209)","size":1.0},{"label":"","source":"side","target":"watson","id":"433","attributes":{},"color":"rgb(195,41,158)","size":1.0},{"label":"","source":"will","target":"suboxone","id":"371","attributes":{},"color":"rgb(41,219,78)","size":1.0},{"label":"","source":"3592","target":"side","id":"372","attributes":{},"color":"rgb(219,41,97)","size":1.0},{"label":"","source":"21","target":"years","id":"500","attributes":{},"color":"rgb(172,219,41)","size":1.0},{"label":"","source":"pregnant","target":"tubes","id":"321","attributes":{},"color":"rgb(41,134,219)","size":1.0},{"label":"","source":"miller","target":"lite","id":"391","attributes":{},"color":"rgb(116,219,41)","size":1.0},{"label":"","source":"54","target":"733","id":"456","attributes":{},"color":"rgb(219,41,209)","size":1.0},{"label":"","source":"side","target":"3600","id":"387","attributes":{},"color":"rgb(219,41,97)","size":1.0},{"label":"","source":"color","target":"round","id":"356","attributes":{},"color":"rgb(59,219,41)","size":1.0},{"label":"","source":"side","target":"30","id":"407","attributes":{},"color":"rgb(195,130,69)","size":1.0},{"label":"","source":"ms","target":"contin","id":"367","attributes":{},"color":"rgb(219,209,41)","size":1.0},{"label":"","source":"ip","target":"110","id":"452","attributes":{},"color":"rgb(116,41,219)","size":1.0},{"label":"","source":"pink","target":"oblong","id":"379","attributes":{},"color":"rgb(59,219,41)","size":1.0},{"label":"","source":"watson","target":"824","id":"353","attributes":{},"color":"rgb(172,41,219)","size":1.0},{"label":"","source":"10/325","target":"side","id":"481","attributes":{},"color":"rgb(219,41,97)","size":1.0},{"label":"","source":"round","target":"tablet","id":"399","attributes":{},"color":"rgb(59,219,41)","size":1.0},{"label":"","source":"26","target":"year","id":"305","attributes":{},"color":"rgb(172,219,41)","size":1.0},{"label":"","source":"small","target":"round","id":"446","attributes":{},"color":"rgb(59,219,41)","size":1.0},{"label":"","source":"white","target":"m363","id":"358","attributes":{},"color":"rgb(219,41,41)","size":1.0},{"label":"","source":"21","target":"year","id":"438","attributes":{},"color":"rgb(172,219,41)","size":1.0},{"label":"","source":"shape","target":"white","id":"411","attributes":{},"color":"rgb(219,41,41)","size":1.0},{"label":"","source":"side","target":"letter","id":"373","attributes":{},"color":"rgb(219,41,97)","size":1.0},{"label":"","source":"side","target":"10/325","id":"490","attributes":{},"color":"rgb(219,41,97)","size":1.0},{"label":"","source":"e712","target":"side","id":"416","attributes":{},"color":"rgb(219,41,97)","size":1.0},{"label":"","source":"methadone","target":"stay","id":"488","attributes":{},"color":"rgb(59,41,219)","size":1.0},{"label":"","source":"pill","target":"ip110","id":"336","attributes":{},"color":"rgb(219,41,209)","size":1.0},{"label":"","source":"imprint","target":"ip","id":"487","attributes":{},"color":"rgb(116,41,219)","size":1.0},{"label":"","source":"round","target":"yellow","id":"482","attributes":{},"color":"rgb(59,219,41)","size":1.0},{"label":"","source":"tramadol","target":"narcotic","id":"396","attributes":{},"color":"rgb(41,78,219)","size":1.0},{"label":"","source":"m363","target":"side","id":"408","attributes":{},"color":"rgb(219,41,69)","size":1.0},{"label":"","source":"wat","target":"round","id":"498","attributes":{},"color":"rgb(59,219,41)","size":1.0},{"label":"","source":"932","target":"side","id":"343","attributes":{},"color":"rgb(195,41,158)","size":1.0},{"label":"","source":"pill","target":"105","id":"374","attributes":{},"color":"rgb(219,41,209)","size":1.0},{"label":"","source":"color","target":"side","id":"339","attributes":{},"color":"rgb(139,130,69)","size":1.0},{"label":"","source":"m523","target":"side","id":"453","attributes":{},"color":"rgb(219,41,97)","size":1.0},{"label":"","source":"green","target":"oblong","id":"357","attributes":{},"color":"rgb(59,219,41)","size":1.0},{"label":"","source":"football","target":"shape","id":"479","attributes":{},"color":"rgb(219,41,41)","size":1.0},{"label":"","source":"box","target":"side","id":"494","attributes":{},"color":"rgb(219,41,97)","size":1.0},{"label":"","source":"pill","target":"m362","id":"394","attributes":{},"color":"rgb(219,41,209)","size":1.0},{"label":"","source":"square","target":"side","id":"422","attributes":{},"color":"rgb(219,41,97)","size":1.0},{"label":"","source":"54","target":"top","id":"324","attributes":{},"color":"rgb(219,41,209)","size":1.0},{"label":"","source":"35","target":"year","id":"434","attributes":{},"color":"rgb(172,219,41)","size":1.0},{"label":"","source":"side","target":"mylan","id":"404","attributes":{},"color":"rgb(167,41,158)","size":1.0},{"label":"","source":"pill","target":"scored","id":"330","attributes":{},"color":"rgb(219,41,209)","size":1.0},{"label":"","source":"pill","target":"56","id":"427","attributes":{},"color":"rgb(219,41,209)","size":1.0},{"label":"","source":"m367","target":"side","id":"348","attributes":{},"color":"rgb(219,41,69)","size":1.0},{"label":"","source":"side","target":"numbers","id":"457","attributes":{},"color":"rgb(139,130,69)","size":1.0},{"label":"","source":"pill","target":"ip204","id":"392","attributes":{},"color":"rgb(219,41,209)","size":1.0},{"label":"","source":"ip","target":"119","id":"414","attributes":{},"color":"rgb(116,41,219)","size":1.0},{"label":"","source":"side","target":"3601","id":"415","attributes":{},"color":"rgb(219,41,97)","size":1.0},{"label":"","source":"224","target":"side","id":"318","attributes":{},"color":"rgb(219,41,153)","size":1.0},{"label":"","source":"milligram","target":"hydrocodone","id":"477","attributes":{},"color":"rgb(219,41,41)","size":1.0},{"label":"","source":"oblong","target":"pill","id":"347","attributes":{},"color":"rgb(139,130,125)","size":1.0},{"label":"","source":"round","target":"green","id":"368","attributes":{},"color":"rgb(59,219,41)","size":1.0},{"label":"","source":"22","target":"year","id":"306","attributes":{},"color":"rgb(172,219,41)","size":1.0},{"label":"","source":"ur","target":"tubes","id":"354","attributes":{},"color":"rgb(41,134,219)","size":1.0},{"label":"","source":"oblong","target":"tablet","id":"322","attributes":{},"color":"rgb(59,219,41)","size":1.0},{"label":"","source":"54","target":"142","id":"458","attributes":{},"color":"rgb(219,41,209)","size":1.0},{"label":"","source":"side","target":"op","id":"376","attributes":{},"color":"rgb(219,41,97)","size":1.0},{"label":"","source":"side","target":"15","id":"462","attributes":{},"color":"rgb(219,41,97)","size":1.0},{"label":"","source":"scored","target":"side","id":"313","attributes":{},"color":"rgb(219,41,153)","size":1.0},{"label":"","source":"oblong","target":"blue","id":"355","attributes":{},"color":"rgb(59,219,41)","size":1.0},{"label":"","source":"28","target":"year","id":"308","attributes":{},"color":"rgb(172,219,41)","size":1.0},{"label":"","source":"round","target":"watson","id":"393","attributes":{},"color":"rgb(115,130,130)","size":1.0},{"label":"","source":"80","target":"side","id":"420","attributes":{},"color":"rgb(219,41,97)","size":1.0},{"label":"","source":"blank","target":"side","id":"344","attributes":{},"color":"rgb(219,41,153)","size":1.0},{"label":"","source":"abg","target":"side","id":"384","attributes":{},"color":"rgb(219,41,97)","size":1.0},{"label":"","source":"pink","target":"side","id":"483","attributes":{},"color":"rgb(139,130,69)","size":1.0},{"label":"","source":"pill","target":"score","id":"331","attributes":{},"color":"rgb(219,41,153)","size":1.0},{"label":"","source":"white","target":"54","id":"364","attributes":{},"color":"rgb(219,41,125)","size":1.0},{"label":"","source":"imprinted","target":"watson","id":"449","attributes":{},"color":"rgb(195,41,130)","size":1.0},{"label":"","source":"9","target":"side","id":"471","attributes":{},"color":"rgb(219,41,97)","size":1.0},{"label":"","source":"pill","target":"54","id":"465","attributes":{},"color":"rgb(219,41,209)","size":1.0},{"label":"","source":"4","target":"side","id":"468","attributes":{},"color":"rgb(219,41,97)","size":1.0},{"label":"","source":"milligram","target":"oxycodone","id":"421","attributes":{},"color":"rgb(219,41,41)","size":1.0},{"label":"","source":"miligram","target":"hydrocodone","id":"365","attributes":{},"color":"rgb(219,41,41)","size":1.0},{"label":"","source":"3601","target":"side","id":"424","attributes":{},"color":"rgb(219,41,97)","size":1.0},{"label":"","source":"side","target":"score","id":"315","attributes":{},"color":"rgb(219,41,97)","size":1.0},{"label":"","source":"side","target":"552","id":"341","attributes":{},"color":"rgb(219,41,97)","size":1.0},{"label":"","source":"1","target":"side","id":"361","attributes":{},"color":"rgb(219,41,97)","size":1.0},{"label":"","source":"3202","target":"side","id":"381","attributes":{},"color":"rgb(219,41,97)","size":1.0},{"label":"","source":"side","target":"2355","id":"398","attributes":{},"color":"rgb(219,41,97)","size":1.0},{"label":"","source":"oblong","target":"shape","id":"326","attributes":{},"color":"rgb(139,130,41)","size":1.0},{"label":"","source":"m366","target":"side","id":"327","attributes":{},"color":"rgb(219,41,153)","size":1.0},{"label":"","source":"watson","target":"933","id":"451","attributes":{},"color":"rgb(172,41,219)","size":1.0},{"label":"","source":"side","target":"60","id":"484","attributes":{},"color":"rgb(219,41,97)","size":1.0},{"label":"","source":"round","target":"light","id":"360","attributes":{},"color":"rgb(59,219,41)","size":1.0},{"label":"","source":"blue","target":"round","id":"447","attributes":{},"color":"rgb(59,219,41)","size":1.0},{"label":"","source":"weight","target":"22","id":"310","attributes":{},"color":"rgb(172,219,41)","size":1.0},{"label":"","source":"pill","target":"224","id":"335","attributes":{},"color":"rgb(219,41,209)","size":1.0},{"label":"","source":"side","target":"scored","id":"312","attributes":{},"color":"rgb(219,41,153)","size":1.0},{"label":"","source":"white","target":"oblong","id":"333","attributes":{},"color":"rgb(139,130,41)","size":1.0},{"label":"","source":"imprint","target":"mylan","id":"444","attributes":{},"color":"rgb(116,41,219)","size":1.0},{"label":"","source":"side","target":"letters","id":"417","attributes":{},"color":"rgb(219,41,97)","size":1.0},{"label":"","source":"pill","target":"m363","id":"486","attributes":{},"color":"rgb(219,41,125)","size":1.0},{"label":"","source":"round","target":"purple","id":"473","attributes":{},"color":"rgb(59,219,41)","size":1.0},{"label":"","source":"110","target":"side","id":"346","attributes":{},"color":"rgb(167,41,158)","size":1.0},{"label":"","source":"pill","target":"357","id":"463","attributes":{},"color":"rgb(219,41,209)","size":1.0},{"label":"","source":"oblong","target":"ip","id":"317","attributes":{},"color":"rgb(87,130,130)","size":1.0},{"label":"","source":"side","target":"48","id":"395","attributes":{},"color":"rgb(219,41,97)","size":1.0},{"label":"","source":"round","target":"mylan","id":"492","attributes":{},"color":"rgb(87,130,130)","size":1.0},{"label":"","source":"52","target":"side","id":"430","attributes":{},"color":"rgb(219,41,97)","size":1.0},{"label":"","source":"349","target":"side","id":"405","attributes":{},"color":"rgb(219,41,97)","size":1.0},{"label":"","source":"numbers","target":"54","id":"380","attributes":{},"color":"rgb(139,130,125)","size":1.0},{"label":"","source":"60","target":"side","id":"478","attributes":{},"color":"rgb(219,41,97)","size":1.0},{"label":"","source":"white","target":"m367","id":"400","attributes":{},"color":"rgb(219,41,41)","size":1.0},{"label":"","source":"ip","target":"112","id":"426","attributes":{},"color":"rgb(116,41,219)","size":1.0},{"label":"","source":"54","target":"262","id":"370","attributes":{},"color":"rgb(219,41,209)","size":1.0},{"label":"","source":"12","target":"side","id":"425","attributes":{},"color":"rgb(219,41,97)","size":1.0},{"label":"","source":"split","target":"side","id":"382","attributes":{},"color":"rgb(219,41,97)","size":1.0},{"label":"","source":"add","target":"degree","id":"443","attributes":{},"color":"rgb(219,97,41)","size":1.0},{"label":"","source":"10","target":"325","id":"329","attributes":{},"color":"rgb(41,219,134)","size":1.0},{"label":"","source":"pill","target":"215","id":"401","attributes":{},"color":"rgb(219,41,209)","size":1.0},{"label":"","source":"3600","target":"side","id":"431","attributes":{},"color":"rgb(219,41,97)","size":1.0},{"label":"","source":"side","target":"round","id":"412","attributes":{},"color":"rgb(139,130,69)","size":1.0},{"label":"","source":"pill","target":"m366","id":"489","attributes":{},"color":"rgb(219,41,209)","size":1.0},{"label":"","source":"side","target":"40","id":"476","attributes":{},"color":"rgb(219,41,97)","size":1.0},{"label":"","source":"pill","target":"358","id":"350","attributes":{},"color":"rgb(219,41,209)","size":1.0},{"label":"","source":"long","target":"suboxone","id":"480","attributes":{},"color":"rgb(41,219,78)","size":1.0},{"label":"","source":"24","target":"year","id":"304","attributes":{},"color":"rgb(172,219,41)","size":1.0},{"label":"","source":"pill","target":"blank","id":"352","attributes":{},"color":"rgb(219,41,209)","size":1.0},{"label":"","source":"10","target":"panel","id":"345","attributes":{},"color":"rgb(41,219,134)","size":1.0},{"label":"","source":"urine","target":"screen","id":"435","attributes":{},"color":"rgb(41,219,78)","size":1.0},{"label":"","source":"ip","target":"145","id":"439","attributes":{},"color":"rgb(116,41,219)","size":1.0},{"label":"","source":"weight","target":"21","id":"378","attributes":{},"color":"rgb(172,219,41)","size":1.0},{"label":"","source":"pregnant","target":"tubal","id":"301","attributes":{},"color":"rgb(41,134,219)","size":1.0},{"label":"","source":"round","target":"side","id":"418","attributes":{},"color":"rgb(139,130,69)","size":1.0},{"label":"","source":"letter","target":"side","id":"470","attributes":{},"color":"rgb(219,41,97)","size":1.0},{"label":"","source":"pill","target":"top","id":"469","attributes":{},"color":"rgb(219,41,209)","size":1.0},{"label":"","source":"fentanyl","target":"patch","id":"466","attributes":{},"color":"rgb(41,219,190)","size":1.0},{"label":"","source":"oblong","target":"shaped","id":"437","attributes":{},"color":"rgb(59,219,41)","size":1.0},{"label":"","source":"30","target":"year","id":"342","attributes":{},"color":"rgb(172,219,41)","size":1.0},{"label":"","source":"miligram","target":"pill","id":"464","attributes":{},"color":"rgb(219,41,125)","size":1.0},{"label":"","source":"disc","target":"disease","id":"491","attributes":{},"color":"rgb(219,153,41)","size":1.0},{"label":"","source":"round","target":"blue","id":"385","attributes":{},"color":"rgb(59,219,41)","size":1.0},{"label":"","source":"watson","target":"932","id":"423","attributes":{},"color":"rgb(172,41,219)","size":1.0},{"label":"","source":"shape","target":"pill","id":"459","attributes":{},"color":"rgb(219,41,125)","size":1.0},{"label":"","source":"op","target":"side","id":"406","attributes":{},"color":"rgb(219,41,97)","size":1.0},{"label":"","source":"watson","target":"side","id":"440","attributes":{},"color":"rgb(195,41,158)","size":1.0},{"label":"","source":"imprinted","target":"side","id":"388","attributes":{},"color":"rgb(219,41,69)","size":1.0},{"label":"","source":"yellow","target":"oblong","id":"366","attributes":{},"color":"rgb(59,219,41)","size":1.0},{"label":"","source":"tubal","target":"ligation","id":"309","attributes":{},"color":"rgb(41,134,219)","size":1.0},{"label":"","source":"15","target":"side","id":"445","attributes":{},"color":"rgb(219,41,97)","size":1.0},{"label":"","source":"m358","target":"side","id":"362","attributes":{},"color":"rgb(219,41,97)","size":1.0},{"label":"","source":"25","target":"year","id":"307","attributes":{},"color":"rgb(172,219,41)","size":1.0},{"label":"","source":"pill","target":"oblong","id":"337","attributes":{},"color":"rgb(139,130,125)","size":1.0},{"label":"","source":"round","target":"numbers","id":"472","attributes":{},"color":"rgb(59,219,41)","size":1.0},{"label":"","source":"pill","target":"367","id":"334","attributes":{},"color":"rgb(219,41,209)","size":1.0},{"label":"","source":"oblong","target":"white","id":"325","attributes":{},"color":"rgb(139,130,41)","size":1.0},{"label":"","source":"blue","target":"side","id":"485","attributes":{},"color":"rgb(139,130,69)","size":1.0}],"nodes":[{"x":205.15162658691406,"y":35.695037841796875,"id":"142","attributes":{"Modularity Class":"6","PageRank":"0.0061774106958399095"},"color":"rgb(219,41,209)","size":10.0},{"x":-32.41991424560547,"y":36.3561897277832,"id":"52","attributes":{"Modularity Class":"1","PageRank":"0.0027059798575468376"},"color":"rgb(219,41,97)","size":10.0},{"x":-21.70427703857422,"y":120.16241455078125,"id":"fentanyl","attributes":{"Modularity Class":"15","PageRank":"0.0027059798575468376"},"color":"rgb(41,219,190)","size":10.0},{"x":-117.88385772705078,"y":-109.28294372558594,"id":"panel","attributes":{"Modularity Class":"5","PageRank":"0.003856088448638731"},"color":"rgb(41,219,134)","size":10.0},{"x":134.5897216796875,"y":-122.06244659423828,"id":"brown","attributes":{"Modularity Class":"7","PageRank":"0.003808840241213623"},"color":"rgb(59,219,41)","size":10.0},{"x":-84.87724304199219,"y":-17.385704040527344,"id":"349","attributes":{"Modularity Class":"1","PageRank":"0.0027059798575468376"},"color":"rgb(219,41,97)","size":10.0},{"x":-54.3126220703125,"y":-177.20994567871094,"id":"pregnant","attributes":{"Modularity Class":"4","PageRank":"0.0027059798575468376"},"color":"rgb(41,134,219)","size":13.896197319030762},{"x":-28.78837776184082,"y":-96.8602294921875,"id":"watson","attributes":{"Modularity Class":"3","PageRank":"0.01612224542365785"},"color":"rgb(172,41,219)","size":21.01896858215332},{"x":109.7801742553711,"y":132.8162078857422,"id":"358","attributes":{"Modularity Class":"6","PageRank":"0.002957140665271629"},"color":"rgb(219,41,209)","size":10.0},{"x":42.10309982299805,"y":84.10381317138672,"id":"blank","attributes":{"Modularity Class":"6","PageRank":"0.009369193855850961"},"color":"rgb(219,41,209)","size":15.399953842163086},{"x":65.62214660644531,"y":-154.378662109375,"id":"green","attributes":{"Modularity Class":"7","PageRank":"0.003808840241213623"},"color":"rgb(59,219,41)","size":15.399953842163086},{"x":-41.63377380371094,"y":-37.739166259765625,"id":"split","attributes":{"Modularity Class":"1","PageRank":"0.009118033048126169"},"color":"rgb(219,41,97)","size":13.896197319030762},{"x":-180.16603088378906,"y":-18.66286277770996,"id":"22","attributes":{"Modularity Class":"0","PageRank":"0.003856088448638731"},"color":"rgb(172,219,41)","size":13.896197319030762},{"x":-122.09691619873047,"y":-61.539039611816406,"id":"11","attributes":{"Modularity Class":"1","PageRank":"0.006578156962321942"},"color":"rgb(219,41,97)","size":10.0},{"x":192.4745330810547,"y":-113.24894714355469,"id":"oxycodone","attributes":{"Modularity Class":"8","PageRank":"0.0034727189182747666"},"color":"rgb(219,41,41)","size":10.0},{"x":89.763916015625,"y":-172.50045776367188,"id":"wat","attributes":{"Modularity Class":"7","PageRank":"0.0027059798575468376"},"color":"rgb(59,219,41)","size":10.0},{"x":13.166773796081543,"y":-114.29471588134766,"id":"blue","attributes":{"Modularity Class":"7","PageRank":"0.005062426675682082"},"color":"rgb(59,219,41)","size":17.41495704650879},{"x":35.700923919677734,"y":57.167144775390625,"id":"e712","attributes":{"Modularity Class":"1","PageRank":"0.0027059798575468376"},"color":"rgb(219,41,97)","size":10.0},{"x":-101.15250396728516,"y":30.752500534057617,"id":"30","attributes":{"Modularity Class":"0","PageRank":"0.009118033048126169"},"color":"rgb(172,219,41)","size":15.399953842163086},{"x":16.67816162109375,"y":-75.28657531738281,"id":"imprinted","attributes":{"Modularity Class":"8","PageRank":"0.0055236764528829325"},"color":"rgb(219,41,41)","size":15.399953842163086},{"x":163.15919494628906,"y":-70.63707733154297,"id":"medication","attributes":{"Modularity Class":"8","PageRank":"0.0027059798575468376"},"color":"rgb(219,41,41)","size":10.0},{"x":-71.18490600585938,"y":-38.695491790771484,"id":"op","attributes":{"Modularity Class":"1","PageRank":"0.009118033048126169"},"color":"rgb(219,41,97)","size":13.896197319030762},{"x":-87.93171691894531,"y":101.8393783569336,"id":"suboxone","attributes":{"Modularity Class":"16","PageRank":"0.007306414221914411"},"color":"rgb(41,219,78)","size":15.399953842163086},{"x":150.20205688476562,"y":-46.03778076171875,"id":"miligram","attributes":{"Modularity Class":"8","PageRank":"0.0027059798575468376"},"color":"rgb(219,41,41)","size":15.399953842163086},{"x":-111.19015502929688,"y":-83.98573303222656,"id":"ms","attributes":{"Modularity Class":"9","PageRank":"0.0027059798575468376"},"color":"rgb(219,209,41)","size":10.0},{"x":-118.58240509033203,"y":68.50614929199219,"id":"tramadol","attributes":{"Modularity Class":"12","PageRank":"0.0027059798575468376"},"color":"rgb(41,78,219)","size":10.0},{"x":-73.70074462890625,"y":31.94554901123047,"id":"552","attributes":{"Modularity Class":"1","PageRank":"0.009118033048126169"},"color":"rgb(219,41,97)","size":10.0},{"x":191.2290802001953,"y":-82.94203186035156,"id":"milligram","attributes":{"Modularity Class":"8","PageRank":"0.0027059798575468376"},"color":"rgb(219,41,41)","size":15.399953842163086},{"x":49.158203125,"y":-1.779785394668579,"id":"3600","attributes":{"Modularity Class":"1","PageRank":"0.009118033048126169"},"color":"rgb(219,41,97)","size":13.896197319030762},{"x":136.25003051757812,"y":-75.13526153564453,"id":"color","attributes":{"Modularity Class":"7","PageRank":"0.0027059798575468376"},"color":"rgb(59,219,41)","size":13.896197319030762},{"x":-55.52851867675781,"y":-11.589497566223145,"id":"3592","attributes":{"Modularity Class":"1","PageRank":"0.009118033048126169"},"color":"rgb(219,41,97)","size":13.896197319030762},{"x":-0.11837830394506454,"y":0.016551921144127846,"id":"side","attributes":{"Modularity Class":"1","PageRank":"0.20353974404434472"},"color":"rgb(219,41,97)","size":30.0},{"x":127.81178283691406,"y":-99.7457275390625,"id":"shaped","attributes":{"Modularity Class":"7","PageRank":"0.003959566292015297"},"color":"rgb(59,219,41)","size":10.0},{"x":18.626419067382812,"y":44.29142761230469,"id":"m358","attributes":{"Modularity Class":"1","PageRank":"0.0027059798575468376"},"color":"rgb(219,41,97)","size":10.0},{"x":-11.19119644165039,"y":50.24208068847656,"id":"932","attributes":{"Modularity Class":"3","PageRank":"0.0049891827719308855"},"color":"rgb(172,41,219)","size":13.896197319030762},{"x":-86.85877990722656,"y":-66.32100677490234,"id":"12","attributes":{"Modularity Class":"1","PageRank":"0.006578156962321942"},"color":"rgb(219,41,97)","size":13.896197319030762},{"x":-137.43902587890625,"y":-40.75745391845703,"id":"25","attributes":{"Modularity Class":"0","PageRank":"0.0027059798575468376"},"color":"rgb(172,219,41)","size":10.0},{"x":-18.6025447845459,"y":170.6549835205078,"id":"lite","attributes":{"Modularity Class":"11","PageRank":"0.005006197039730625"},"color":"rgb(116,219,41)","size":10.0},{"x":139.19528198242188,"y":45.70254135131836,"id":"football","attributes":{"Modularity Class":"8","PageRank":"0.0027059798575468376"},"color":"rgb(219,41,41)","size":10.0},{"x":94.46327209472656,"y":-3.7981672286987305,"id":"printed","attributes":{"Modularity Class":"1","PageRank":"0.0027059798575468376"},"color":"rgb(219,41,97)","size":10.0},{"x":-196.61253356933594,"y":47.99844741821289,"id":"years","attributes":{"Modularity Class":"0","PageRank":"0.0043448427620212315"},"color":"rgb(172,219,41)","size":10.0},{"x":127.31350708007812,"y":117.55906677246094,"id":"ip110","attributes":{"Modularity Class":"6","PageRank":"0.002957140665271629"},"color":"rgb(219,41,209)","size":10.0},{"x":14.714296340942383,"y":104.14826202392578,"id":"scored","attributes":{"Modularity Class":"6","PageRank":"0.009369193855850961"},"color":"rgb(219,41,209)","size":15.399953842163086},{"x":2.2175328731536865,"y":-51.46028518676758,"id":"box","attributes":{"Modularity Class":"1","PageRank":"0.0027059798575468376"},"color":"rgb(219,41,97)","size":10.0},{"x":-91.05951690673828,"y":-99.02241516113281,"id":"etg","attributes":{"Modularity Class":"13","PageRank":"0.0027059798575468376"},"color":"rgb(219,41,153)","size":10.0},{"x":-19.4722843170166,"y":-180.2892608642578,"id":"tubes","attributes":{"Modularity Class":"4","PageRank":"0.006156305630822518"},"color":"rgb(41,134,219)","size":15.399953842163086},{"x":-73.51863098144531,"y":136.08262634277344,"id":"drug","attributes":{"Modularity Class":"16","PageRank":"0.011216448728974416"},"color":"rgb(41,219,78)","size":15.399953842163086},{"x":-107.30640411376953,"y":-3.0284383296966553,"id":"35","attributes":{"Modularity Class":"0","PageRank":"0.009118033048126169"},"color":"rgb(172,219,41)","size":13.896197319030762},{"x":130.03309631347656,"y":-9.655367851257324,"id":"white","attributes":{"Modularity Class":"8","PageRank":"0.016573691643829807"},"color":"rgb(219,41,41)","size":21.86752700805664},{"x":-34.58808898925781,"y":-141.78477478027344,"id":"824","attributes":{"Modularity Class":"3","PageRank":"0.0049891827719308855"},"color":"rgb(172,41,219)","size":10.0},{"x":-68.02767181396484,"y":-111.80529022216797,"id":"502","attributes":{"Modularity Class":"3","PageRank":"0.0049891827719308855"},"color":"rgb(172,41,219)","size":10.0},{"x":204.1565704345703,"y":3.9917702674865723,"id":"imprint","attributes":{"Modularity Class":"2","PageRank":"0.0027059798575468376"},"color":"rgb(116,41,219)","size":15.399953842163086},{"x":88.8912582397461,"y":95.07207489013672,"id":"pill","attributes":{"Modularity Class":"6","PageRank":"0.006500095817197064"},"color":"rgb(219,41,209)","size":25.392240524291992},{"x":-170.42605590820312,"y":41.569435119628906,"id":"23","attributes":{"Modularity Class":"0","PageRank":"0.0027059798575468376"},"color":"rgb(172,219,41)","size":10.0},{"x":-52.460906982421875,"y":115.1771469116211,"id":"opiate","attributes":{"Modularity Class":"16","PageRank":"0.0027059798575468376"},"color":"rgb(41,219,78)","size":10.0},{"x":61.57354736328125,"y":59.404109954833984,"id":"40","attributes":{"Modularity Class":"1","PageRank":"0.009118033048126169"},"color":"rgb(219,41,97)","size":13.896197319030762},{"x":181.15097045898438,"y":-51.01381301879883,"id":"110","attributes":{"Modularity Class":"2","PageRank":"0.00371048649696555"},"color":"rgb(116,41,219)","size":13.896197319030762},{"x":-126.93489837646484,"y":44.773433685302734,"id":"27","attributes":{"Modularity Class":"0","PageRank":"0.0027059798575468376"},"color":"rgb(172,219,41)","size":10.0},{"x":116.75629425048828,"y":-162.85501098632812,"id":"small","attributes":{"Modularity Class":"7","PageRank":"0.0027059798575468376"},"color":"rgb(59,219,41)","size":10.0},{"x":73.19001770019531,"y":-17.897062301635742,"id":"mark","attributes":{"Modularity Class":"1","PageRank":"0.006684890361359348"},"color":"rgb(219,41,97)","size":13.896197319030762},{"x":74.5388412475586,"y":12.099026679992676,"id":"10/325","attributes":{"Modularity Class":"1","PageRank":"0.009118033048126169"},"color":"rgb(219,41,97)","size":13.896197319030762},{"x":-153.8087158203125,"y":-62.00080490112305,"id":"disease","attributes":{"Modularity Class":"18","PageRank":"0.005006197039730625"},"color":"rgb(219,153,41)","size":10.0},{"x":98.75740051269531,"y":-35.39021301269531,"id":"yellow","attributes":{"Modularity Class":"7","PageRank":"0.005062426675682082"},"color":"rgb(59,219,41)","size":15.399953842163086},{"x":44.33069610595703,"y":-26.51556396484375,"id":"833","attributes":{"Modularity Class":"1","PageRank":"0.0027059798575468376"},"color":"rgb(219,41,97)","size":10.0},{"x":168.2102508544922,"y":27.07686996459961,"id":"54","attributes":{"Modularity Class":"6","PageRank":"0.016326989941510866"},"color":"rgb(219,41,209)","size":20.038074493408203},{"x":87.7749252319336,"y":53.788631439208984,"id":"1","attributes":{"Modularity Class":"1","PageRank":"0.0027059798575468376"},"color":"rgb(219,41,97)","size":10.0},{"x":-153.13392639160156,"y":-24.35863494873047,"id":"28","attributes":{"Modularity Class":"0","PageRank":"0.0027059798575468376"},"color":"rgb(172,219,41)","size":10.0},{"x":-78.62509155273438,"y":7.146539211273193,"id":"letter","attributes":{"Modularity Class":"1","PageRank":"0.009118033048126169"},"color":"rgb(219,41,97)","size":13.896197319030762},{"x":-80.29486846923828,"y":53.18903732299805,"id":"letters","attributes":{"Modularity Class":"1","PageRank":"0.009118033048126169"},"color":"rgb(219,41,97)","size":10.0},{"x":-148.87057495117188,"y":51.00959396362305,"id":"24","attributes":{"Modularity Class":"0","PageRank":"0.0027059798575468376"},"color":"rgb(172,219,41)","size":10.0},{"x":87.68880462646484,"y":162.3894805908203,"id":"2089","attributes":{"Modularity Class":"6","PageRank":"0.002957140665271629"},"color":"rgb(219,41,209)","size":10.0},{"x":-63.32373809814453,"y":76.9715347290039,"id":"2355","attributes":{"Modularity Class":"1","PageRank":"0.009118033048126169"},"color":"rgb(219,41,97)","size":13.896197319030762},{"x":132.47894287109375,"y":94.60340118408203,"id":"357","attributes":{"Modularity Class":"6","PageRank":"0.002957140665271629"},"color":"rgb(219,41,209)","size":10.0},{"x":88.49822998046875,"y":-110.3846206665039,"id":"round","attributes":{"Modularity Class":"7","PageRank":"0.01817379597147801"},"color":"rgb(59,219,41)","size":24.43325424194336},{"x":-121.10974884033203,"y":-136.76219177246094,"id":"325","attributes":{"Modularity Class":"5","PageRank":"0.003856088448638731"},"color":"rgb(41,219,134)","size":10.0},{"x":131.46107482910156,"y":140.08090209960938,"id":"363","attributes":{"Modularity Class":"6","PageRank":"0.002957140665271629"},"color":"rgb(219,41,209)","size":10.0},{"x":-11.333096504211426,"y":148.63479614257812,"id":"miller","attributes":{"Modularity Class":"11","PageRank":"0.0027059798575468376"},"color":"rgb(116,219,41)","size":10.0},{"x":-146.36817932128906,"y":12.117775917053223,"id":"year","attributes":{"Modularity Class":"0","PageRank":"0.03304040297839805"},"color":"rgb(172,219,41)","size":20.547697067260742},{"x":74.5054931640625,"y":37.3231201171875,"id":"9","attributes":{"Modularity Class":"1","PageRank":"0.0027059798575468376"},"color":"rgb(219,41,97)","size":10.0},{"x":117.2109375,"y":59.056793212890625,"id":"m367","attributes":{"Modularity Class":"8","PageRank":"0.0055236764528829325"},"color":"rgb(219,41,41)","size":13.896197319030762},{"x":-74.14800262451172,"y":-151.44369506835938,"id":"tubal","attributes":{"Modularity Class":"4","PageRank":"0.003856088448638731"},"color":"rgb(41,134,219)","size":13.896197319030762},{"x":-2.8226282596588135,"y":-155.3992919921875,"id":"untied","attributes":{"Modularity Class":"4","PageRank":"0.007938722920025627"},"color":"rgb(41,134,219)","size":10.0},{"x":147.27296447753906,"y":72.09297943115234,"id":"top","attributes":{"Modularity Class":"6","PageRank":"0.0064285715035647005"},"color":"rgb(219,41,209)","size":13.896197319030762},{"x":44.765769958496094,"y":116.10853576660156,"id":"224","attributes":{"Modularity Class":"6","PageRank":"0.002957140665271629"},"color":"rgb(219,41,209)","size":13.896197319030762},{"x":103.92447662353516,"y":27.887374877929688,"id":"shape","attributes":{"Modularity Class":"8","PageRank":"0.006259783474199084"},"color":"rgb(219,41,41)","size":17.41495704650879},{"x":159.33340454101562,"y":-98.81976318359375,"id":"hydrocodone","attributes":{"Modularity Class":"8","PageRank":"0.004239457979002695"},"color":"rgb(219,41,41)","size":15.399953842163086},{"x":46.77301788330078,"y":30.809497833251953,"id":"score","attributes":{"Modularity Class":"1","PageRank":"0.009369193855850961"},"color":"rgb(219,41,97)","size":16.509578704833984},{"x":-96.09541320800781,"y":70.65569305419922,"id":"narcotic","attributes":{"Modularity Class":"12","PageRank":"0.005006197039730625"},"color":"rgb(41,78,219)","size":10.0},{"x":66.20452880859375,"y":132.3358154296875,"id":"367","attributes":{"Modularity Class":"6","PageRank":"0.002957140665271629"},"color":"rgb(219,41,209)","size":10.0},{"x":120.76507568359375,"y":-140.2876739501953,"id":"light","attributes":{"Modularity Class":"7","PageRank":"0.003808840241213623"},"color":"rgb(59,219,41)","size":10.0},{"x":63.58998107910156,"y":-58.09547424316406,"id":"oblong","attributes":{"Modularity Class":"7","PageRank":"0.014752657692136045"},"color":"rgb(59,219,41)","size":22.958473205566406},{"x":195.3289337158203,"y":56.948299407958984,"id":"262","attributes":{"Modularity Class":"6","PageRank":"0.0061774106958399095"},"color":"rgb(219,41,209)","size":10.0},{"x":123.13517761230469,"y":-46.78942108154297,"id":"5","attributes":{"Modularity Class":"1","PageRank":"0.009118033048126169"},"color":"rgb(219,41,97)","size":10.0},{"x":-33.71849060058594,"y":69.03898620605469,"id":"3202","attributes":{"Modularity Class":"1","PageRank":"0.009118033048126169"},"color":"rgb(219,41,97)","size":13.896197319030762},{"x":-193.0748291015625,"y":17.963001251220703,"id":"21","attributes":{"Modularity Class":"0","PageRank":"0.003856088448638731"},"color":"rgb(172,219,41)","size":15.399953842163086},{"x":-41.028648376464844,"y":93.85675048828125,"id":"100","attributes":{"Modularity Class":"1","PageRank":"0.009118033048126169"},"color":"rgb(219,41,97)","size":10.0},{"x":-69.02091217041016,"y":172.35556030273438,"id":"degree","attributes":{"Modularity Class":"14","PageRank":"0.005006197039730625"},"color":"rgb(219,97,41)","size":10.0},{"x":10.74230670928955,"y":-178.7334747314453,"id":"ur","attributes":{"Modularity Class":"4","PageRank":"0.0027059798575468376"},"color":"rgb(41,134,219)","size":10.0},{"x":-13.948824882507324,"y":91.28865051269531,"id":"m366","attributes":{"Modularity Class":"6","PageRank":"0.002957140665271629"},"color":"rgb(219,41,209)","size":13.896197319030762},{"x":66.2430419921875,"y":154.7659454345703,"id":"105","attributes":{"Modularity Class":"6","PageRank":"0.002957140665271629"},"color":"rgb(219,41,209)","size":10.0},{"x":-52.00720977783203,"y":-127.50198364257812,"id":"825","attributes":{"Modularity Class":"3","PageRank":"0.0049891827719308855"},"color":"rgb(172,41,219)","size":10.0},{"x":44.98097610473633,"y":-129.2603759765625,"id":"tablet","attributes":{"Modularity Class":"7","PageRank":"0.005062426675682082"},"color":"rgb(59,219,41)","size":13.896197319030762},{"x":-134.18321228027344,"y":-85.02635192871094,"id":"contin","attributes":{"Modularity Class":"9","PageRank":"0.005006197039730625"},"color":"rgb(219,209,41)","size":10.0},{"x":43.737064361572266,"y":-96.17079162597656,"id":"pink","attributes":{"Modularity Class":"7","PageRank":"0.003808840241213623"},"color":"rgb(59,219,41)","size":15.399953842163086},{"x":105.89137268066406,"y":-67.86238098144531,"id":"numbers","attributes":{"Modularity Class":"7","PageRank":"0.010220893431792954"},"color":"rgb(59,219,41)","size":15.399953842163086},{"x":-128.90640258789062,"y":-19.770252227783203,"id":"26","attributes":{"Modularity Class":"0","PageRank":"0.0027059798575468376"},"color":"rgb(172,219,41)","size":10.0},{"x":26.064292907714844,"y":-44.44462966918945,"id":"60","attributes":{"Modularity Class":"1","PageRank":"0.009118033048126169"},"color":"rgb(219,41,97)","size":13.896197319030762},{"x":-56.21198272705078,"y":-64.79208374023438,"id":"80","attributes":{"Modularity Class":"1","PageRank":"0.009118033048126169"},"color":"rgb(219,41,97)","size":13.896197319030762},{"x":-50.98246383666992,"y":18.374170303344727,"id":"3601","attributes":{"Modularity Class":"1","PageRank":"0.009118033048126169"},"color":"rgb(219,41,97)","size":13.896197319030762},{"x":-14.087328910827637,"y":-132.2687530517578,"id":"933","attributes":{"Modularity Class":"3","PageRank":"0.0049891827719308855"},"color":"rgb(172,41,219)","size":10.0},{"x":171.7515869140625,"y":-18.742816925048828,"id":"mylan","attributes":{"Modularity Class":"2","PageRank":"0.010987632492520882"},"color":"rgb(116,41,219)","size":15.399953842163086},{"x":-10.580705642700195,"y":-68.00418090820312,"id":"square","attributes":{"Modularity Class":"1","PageRank":"0.0027059798575468376"},"color":"rgb(219,41,97)","size":10.0},{"x":-104.2435531616211,"y":-38.30693435668945,"id":"48","attributes":{"Modularity Class":"1","PageRank":"0.009118033048126169"},"color":"rgb(219,41,97)","size":15.399953842163086},{"x":-67.254150390625,"y":-89.40113067626953,"id":"marked","attributes":{"Modularity Class":"3","PageRank":"0.0027059798575468376"},"color":"rgb(172,41,219)","size":10.0},{"x":97.1867904663086,"y":-151.19253540039062,"id":"purple","attributes":{"Modularity Class":"7","PageRank":"0.003808840241213623"},"color":"rgb(59,219,41)","size":10.0},{"x":-17.68277359008789,"y":-45.272979736328125,"id":"m523","attributes":{"Modularity Class":"1","PageRank":"0.0027059798575468376"},"color":"rgb(219,41,97)","size":10.0},{"x":19.376712799072266,"y":135.7482452392578,"id":"abg","attributes":{"Modularity Class":"1","PageRank":"0.002957140665271629"},"color":"rgb(219,41,97)","size":13.896197319030762},{"x":-143.5005645751953,"y":-120.05644989013672,"id":"10","attributes":{"Modularity Class":"5","PageRank":"0.0027059798575468376"},"color":"rgb(41,219,134)","size":13.896197319030762},{"x":-92.6771011352539,"y":-122.04317474365234,"id":"test","attributes":{"Modularity Class":"13","PageRank":"0.005006197039730625"},"color":"rgb(219,41,153)","size":10.0},{"x":11.978212356567383,"y":70.83369445800781,"id":"m363","attributes":{"Modularity Class":"8","PageRank":"0.0057748372606077234"},"color":"rgb(219,41,41)","size":15.399953842163086},{"x":-103.51792907714844,"y":125.32855987548828,"id":"will","attributes":{"Modularity Class":"16","PageRank":"0.0027059798575468376"},"color":"rgb(41,219,78)","size":10.0},{"x":-105.67671203613281,"y":152.2145233154297,"id":"screen","attributes":{"Modularity Class":"16","PageRank":"0.014540514733004951"},"color":"rgb(41,219,78)","size":13.896197319030762},{"x":-36.6826171875,"y":137.4420928955078,"id":"patch","attributes":{"Modularity Class":"15","PageRank":"0.005006197039730625"},"color":"rgb(41,219,190)","size":10.0},{"x":-163.0288848876953,"y":-83.25828552246094,"id":"disc","attributes":{"Modularity Class":"18","PageRank":"0.0027059798575468376"},"color":"rgb(219,153,41)","size":10.0},{"x":87.6727294921875,"y":139.8255157470703,"id":"ip204","attributes":{"Modularity Class":"6","PageRank":"0.002957140665271629"},"color":"rgb(219,41,209)","size":10.0},{"x":-126.65247344970703,"y":128.09950256347656,"id":"long","attributes":{"Modularity Class":"16","PageRank":"0.0027059798575468376"},"color":"rgb(41,219,78)","size":10.0},{"x":-54.61809539794922,"y":48.296119689941406,"id":"15","attributes":{"Modularity Class":"1","PageRank":"0.009118033048126169"},"color":"rgb(219,41,97)","size":13.896197319030762},{"x":46.30743408203125,"y":143.56434631347656,"id":"m362","attributes":{"Modularity Class":"6","PageRank":"0.002957140665271629"},"color":"rgb(219,41,209)","size":10.0},{"x":148.98329162597656,"y":110.45524597167969,"id":"56","attributes":{"Modularity Class":"6","PageRank":"0.002957140665271629"},"color":"rgb(219,41,209)","size":10.0},{"x":-178.37185668945312,"y":84.47403717041016,"id":"oval","attributes":{"Modularity Class":"10","PageRank":"0.005006197039730625"},"color":"rgb(41,190,219)","size":10.0},{"x":224.70199584960938,"y":-66.99049377441406,"id":"112","attributes":{"Modularity Class":"2","PageRank":"0.00371048649696555"},"color":"rgb(116,41,219)","size":10.0},{"x":-31.02764892578125,"y":-61.60978317260742,"id":"4","attributes":{"Modularity Class":"1","PageRank":"0.0027059798575468376"},"color":"rgb(219,41,97)","size":10.0},{"x":133.9059600830078,"y":25.26529884338379,"id":"sound","attributes":{"Modularity Class":"8","PageRank":"0.0027059798575468376"},"color":"rgb(219,41,41)","size":10.0},{"x":-101.19793701171875,"y":-157.20401000976562,"id":"ligation","attributes":{"Modularity Class":"4","PageRank":"0.005983705666495625"},"color":"rgb(41,134,219)","size":10.0},{"x":-134.77655029296875,"y":87.75534057617188,"id":"stay","attributes":{"Modularity Class":"17","PageRank":"0.005006197039730625"},"color":"rgb(59,41,219)","size":10.0},{"x":109.63926696777344,"y":155.0301513671875,"id":"215","attributes":{"Modularity Class":"6","PageRank":"0.002957140665271629"},"color":"rgb(219,41,209)","size":10.0},{"x":-118.15863800048828,"y":106.99085998535156,"id":"urine","attributes":{"Modularity Class":"16","PageRank":"0.0027059798575468376"},"color":"rgb(41,219,78)","size":10.0},{"x":235.44378662109375,"y":-8.087183952331543,"id":"145","attributes":{"Modularity Class":"2","PageRank":"0.00371048649696555"},"color":"rgb(116,41,219)","size":10.0},{"x":212.98448181152344,"y":-34.82189178466797,"id":"ip","attributes":{"Modularity Class":"2","PageRank":"0.004726305352743225"},"color":"rgb(116,41,219)","size":18.189664840698242},{"x":-157.30433654785156,"y":75.0708236694336,"id":"peach","attributes":{"Modularity Class":"10","PageRank":"0.0027059798575468376"},"color":"rgb(41,190,219)","size":10.0},{"x":-47.56358337402344,"y":163.363037109375,"id":"add","attributes":{"Modularity Class":"14","PageRank":"0.0027059798575468376"},"color":"rgb(219,97,41)","size":10.0},{"x":173.72616577148438,"y":64.58932495117188,"id":"733","attributes":{"Modularity Class":"6","PageRank":"0.0061774106958399095"},"color":"rgb(219,41,209)","size":10.0},{"x":-211.71469116210938,"y":-11.965424537658691,"id":"weight","attributes":{"Modularity Class":"0","PageRank":"0.0027059798575468376"},"color":"rgb(172,219,41)","size":13.896197319030762},{"x":247.0904083251953,"y":-34.96377182006836,"id":"119","attributes":{"Modularity Class":"2","PageRank":"0.00371048649696555"},"color":"rgb(116,41,219)","size":10.0},{"x":-149.36248779296875,"y":105.8503189086914,"id":"methadone","attributes":{"Modularity Class":"17","PageRank":"0.0027059798575468376"},"color":"rgb(59,41,219)","size":10.0}]}
