# Supplementary material for: Finding the Patient’s Voice Using Big Data: Analysis of Users’ Health-Related Concerns in the ChaCha Question-and-Answer Service (2009–2012)
Source: J Med Internet Res. 2016 Mar 9;18(3):e44. doi: 10.2196/jmir.5033 (PMC4805858; doi:10.2196/jmir.5033)
Supplement: Multimedia Appendix 6 [file jmir_v18i3e44_app6.zip › age_3/data.json]

{"edges":[{"label":"","source":"feet","target":"legs","id":"599","attributes":{},"color":"rgb(224,58,247)","size":1.0},{"label":"","source":"932","target":"side","id":"524","attributes":{},"color":"rgb(58,200,247)","size":1.0},{"label":"","source":"oblong","target":"tablet","id":"508","attributes":{},"color":"rgb(152,212,152)","size":1.0},{"label":"","source":"split","target":"side","id":"555","attributes":{},"color":"rgb(58,200,247)","size":1.0},{"label":"","source":"side","target":"scored","id":"519","attributes":{},"color":"rgb(58,200,247)","size":1.0},{"label":"","source":"scored","target":"side","id":"525","attributes":{},"color":"rgb(58,200,247)","size":1.0},{"label":"","source":"pill","target":"split","id":"641","attributes":{},"color":"rgb(58,200,247)","size":1.0},{"label":"","source":"score","target":"side","id":"611","attributes":{},"color":"rgb(58,200,247)","size":1.0},{"label":"","source":"bad","target":"cholesterol","id":"582","attributes":{},"color":"rgb(247,58,247)","size":1.0},{"label":"","source":"blue","target":"oblong","id":"562","attributes":{},"color":"rgb(58,200,247)","size":1.0},{"label":"","source":"wut","target":"symptoms","id":"674","attributes":{},"color":"rgb(247,176,58)","size":1.0},{"label":"","source":"832","target":"side","id":"688","attributes":{},"color":"rgb(58,200,247)","size":1.0},{"label":"","source":"herniated","target":"disc","id":"577","attributes":{},"color":"rgb(247,129,58)","size":1.0},{"label":"","source":"pressure","target":"medicine","id":"626","attributes":{},"color":"rgb(58,247,200)","size":1.0},{"label":"","source":"bladder","target":"surgery","id":"640","attributes":{},"color":"rgb(247,176,58)","size":1.0},{"label":"","source":"oval","target":"shape","id":"571","attributes":{},"color":"rgb(58,200,247)","size":1.0},{"label":"","source":"oblong","target":"white","id":"523","attributes":{},"color":"rgb(152,212,152)","size":1.0},{"label":"","source":"rheumatoid","target":"arthritis","id":"652","attributes":{},"color":"rgb(58,247,58)","size":1.0},{"label":"","source":"skinless","target":"chicken","id":"625","attributes":{},"color":"rgb(247,58,129)","size":1.0},{"label":"","source":"fish","target":"sandwich","id":"613","attributes":{},"color":"rgb(58,247,82)","size":1.0},{"label":"","source":"pounds","target":"13","id":"569","attributes":{},"color":"rgb(58,129,247)","size":1.0},{"label":"","source":"pill","target":"358","id":"643","attributes":{},"color":"rgb(58,200,247)","size":1.0},{"label":"","source":"woman","target":"menopause","id":"568","attributes":{},"color":"rgb(176,58,247)","size":1.0},{"label":"","source":"sweet","target":"potatoe","id":"691","attributes":{},"color":"rgb(247,105,58)","size":1.0},{"label":"","source":"side","target":"1","id":"675","attributes":{},"color":"rgb(58,200,247)","size":1.0},{"label":"","source":"kind","target":"test","id":"619","attributes":{},"color":"rgb(224,247,58)","size":1.0},{"label":"","source":"side","target":"side","id":"672","attributes":{},"color":"rgb(58,200,247)","size":1.0},{"label":"","source":"black","target":"cohosh","id":"685","attributes":{},"color":"rgb(82,58,247)","size":1.0},{"label":"","source":"round","target":"small","id":"635","attributes":{},"color":"rgb(247,224,58)","size":1.0},{"label":"","source":"shape","target":"white","id":"552","attributes":{},"color":"rgb(152,212,152)","size":1.0},{"label":"","source":"side","target":"face","id":"514","attributes":{},"color":"rgb(152,129,152)","size":1.0},{"label":"","source":"carbs","target":"1","id":"583","attributes":{},"color":"rgb(58,200,247)","size":1.0},{"label":"","source":"heel","target":"spurs","id":"522","attributes":{},"color":"rgb(247,176,58)","size":1.0},{"label":"","source":"renal","target":"failure","id":"617","attributes":{},"color":"rgb(153,58,247)","size":1.0},{"label":"","source":"cure","target":"4","id":"566","attributes":{},"color":"rgb(247,58,247)","size":1.0},{"label":"","source":"remedy","target":"4","id":"506","attributes":{},"color":"rgb(247,58,247)","size":1.0},{"label":"","source":"symptoms","target":"menopause","id":"537","attributes":{},"color":"rgb(211,117,152)","size":1.0},{"label":"","source":"gallbladder","target":"attack","id":"629","attributes":{},"color":"rgb(247,176,58)","size":1.0},{"label":"","source":"side","target":"watson","id":"596","attributes":{},"color":"rgb(58,200,247)","size":1.0},{"label":"","source":"stage","target":"cancer","id":"695","attributes":{},"color":"rgb(247,58,247)","size":1.0},{"label":"","source":"10","target":"325","id":"515","attributes":{},"color":"rgb(247,247,58)","size":1.0},{"label":"","source":"heart","target":"palpatations","id":"668","attributes":{},"color":"rgb(153,58,247)","size":1.0},{"label":"","source":"football","target":"shape","id":"665","attributes":{},"color":"rgb(58,200,247)","size":1.0},{"label":"","source":"side","target":"letters","id":"547","attributes":{},"color":"rgb(58,200,247)","size":1.0},{"label":"","source":"nerve","target":"pain","id":"530","attributes":{},"color":"rgb(58,247,58)","size":1.0},{"label":"","source":"migraine","target":"headache","id":"601","attributes":{},"color":"rgb(247,82,58)","size":1.0},{"label":"","source":"watchers","target":"point","id":"693","attributes":{},"color":"rgb(247,58,105)","size":1.0},{"label":"","source":"metal","target":"taste","id":"600","attributes":{},"color":"rgb(247,200,58)","size":1.0},{"label":"","source":"long","target":"white","id":"593","attributes":{},"color":"rgb(247,224,58)","size":1.0},{"label":"","source":"nail","target":"fungus","id":"655","attributes":{},"color":"rgb(58,224,247)","size":1.0},{"label":"","source":"carbs","target":"cup","id":"683","attributes":{},"color":"rgb(58,200,247)","size":1.0},{"label":"","source":"symptoms","target":"bone","id":"628","attributes":{},"color":"rgb(247,176,58)","size":1.0},{"label":"","source":"feet","target":"ankles","id":"594","attributes":{},"color":"rgb(224,58,247)","size":1.0},{"label":"","source":"side","target":"36","id":"605","attributes":{},"color":"rgb(58,200,247)","size":1.0},{"label":"","source":"high","target":"sugar","id":"588","attributes":{},"color":"rgb(129,247,58)","size":1.0},{"label":"","source":"vitamin","target":"12","id":"690","attributes":{},"color":"rgb(129,247,58)","size":1.0},{"label":"","source":"12","target":"yr","id":"699","attributes":{},"color":"rgb(129,247,58)","size":1.0},{"label":"","source":"congestive","target":"heart","id":"529","attributes":{},"color":"rgb(153,58,247)","size":1.0},{"label":"","source":"mark","target":"side","id":"681","attributes":{},"color":"rgb(58,200,247)","size":1.0},{"label":"","source":"side","target":"3601","id":"666","attributes":{},"color":"rgb(58,200,247)","size":1.0},{"label":"","source":"good","target":"cholesterol","id":"618","attributes":{},"color":"rgb(247,58,247)","size":1.0},{"label":"","source":"red","target":"wine","id":"700","attributes":{},"color":"rgb(247,224,58)","size":1.0},{"label":"","source":"level","target":"blood","id":"680","attributes":{},"color":"rgb(129,247,58)","size":1.0},{"label":"","source":"spinal","target":"stenosis","id":"503","attributes":{},"color":"rgb(58,58,247)","size":1.0},{"label":"","source":"toenail","target":"fungus","id":"660","attributes":{},"color":"rgb(58,224,247)","size":1.0},{"label":"","source":"rate","target":"adult","id":"696","attributes":{},"color":"rgb(247,58,176)","size":1.0},{"label":"","source":"disc","target":"disease","id":"536","attributes":{},"color":"rgb(247,129,58)","size":1.0},{"label":"","source":"medication","target":"called","id":"684","attributes":{},"color":"rgb(58,247,200)","size":1.0},{"label":"","source":"high","target":"potassium","id":"561","attributes":{},"color":"rgb(129,247,58)","size":1.0},{"label":"","source":"mid","target":"life","id":"624","attributes":{},"color":"rgb(247,58,200)","size":1.0},{"label":"","source":"white","target":"tablet","id":"511","attributes":{},"color":"rgb(247,224,58)","size":1.0},{"label":"","source":"round","target":"tablet","id":"516","attributes":{},"color":"rgb(247,224,58)","size":1.0},{"label":"","source":"uric","target":"acid","id":"502","attributes":{},"color":"rgb(200,58,247)","size":1.0},{"label":"","source":"side","target":"numbers","id":"637","attributes":{},"color":"rgb(58,200,247)","size":1.0},{"label":"","source":"marked","target":"watson","id":"621","attributes":{},"color":"rgb(58,200,247)","size":1.0},{"label":"","source":"yr","target":"woman","id":"504","attributes":{},"color":"rgb(152,152,152)","size":1.0},{"label":"","source":"free","target":"diet","id":"591","attributes":{},"color":"rgb(58,247,105)","size":1.0},{"label":"","source":"oblong","target":"blue","id":"574","attributes":{},"color":"rgb(58,200,247)","size":1.0},{"label":"","source":"pill","target":"oblong","id":"565","attributes":{},"color":"rgb(58,200,247)","size":1.0},{"label":"","source":"side","target":"letter","id":"544","attributes":{},"color":"rgb(58,200,247)","size":1.0},{"label":"","source":"60","target":"side","id":"645","attributes":{},"color":"rgb(58,200,247)","size":1.0},{"label":"","source":"blood","target":"count","id":"543","attributes":{},"color":"rgb(129,247,58)","size":1.0},{"label":"","source":"nervous","target":"breakdown","id":"661","attributes":{},"color":"rgb(129,58,247)","size":1.0},{"label":"","source":"symptoms","target":"lupus","id":"671","attributes":{},"color":"rgb(247,176,58)","size":1.0},{"label":"","source":"letter","target":"side","id":"602","attributes":{},"color":"rgb(58,200,247)","size":1.0},{"label":"","source":"54","target":"top","id":"579","attributes":{},"color":"rgb(247,224,58)","size":1.0},{"label":"","source":"shape","target":"pill","id":"556","attributes":{},"color":"rgb(58,200,247)","size":1.0},{"label":"","source":"peach","target":"color","id":"606","attributes":{},"color":"rgb(58,200,247)","size":1.0},{"label":"","source":"points","target":"mcdonalds","id":"541","attributes":{},"color":"rgb(153,247,58)","size":1.0},{"label":"","source":"1","target":"side","id":"532","attributes":{},"color":"rgb(58,200,247)","size":1.0},{"label":"","source":"blue","target":"color","id":"634","attributes":{},"color":"rgb(58,200,247)","size":1.0},{"label":"","source":"level","target":"low","id":"609","attributes":{},"color":"rgb(129,247,58)","size":1.0},{"label":"","source":"side","target":"score","id":"616","attributes":{},"color":"rgb(58,200,247)","size":1.0},{"label":"","source":"2","target":"treat","id":"512","attributes":{},"color":"rgb(247,58,224)","size":1.0},{"label":"","source":"bladder","target":"cancer","id":"549","attributes":{},"color":"rgb(247,117,152)","size":1.0},{"label":"","source":"m366","target":"side","id":"607","attributes":{},"color":"rgb(58,200,247)","size":1.0},{"label":"","source":"low","target":"potassium","id":"518","attributes":{},"color":"rgb(129,247,58)","size":1.0},{"label":"","source":"pill","target":"363","id":"580","attributes":{},"color":"rgb(58,200,247)","size":1.0},{"label":"","source":"age","target":"menopause","id":"550","attributes":{},"color":"rgb(176,58,247)","size":1.0},{"label":"","source":"grade","target":"fever","id":"623","attributes":{},"color":"rgb(129,247,58)","size":1.0},{"label":"","source":"round","target":"number","id":"633","attributes":{},"color":"rgb(247,224,58)","size":1.0},{"label":"","source":"gall","target":"bladder","id":"567","attributes":{},"color":"rgb(247,176,58)","size":1.0},{"label":"","source":"oblong","target":"yellow","id":"542","attributes":{},"color":"rgb(58,200,247)","size":1.0},{"label":"","source":"symptoms","target":"gout","id":"507","attributes":{},"color":"rgb(247,176,58)","size":1.0},{"label":"","source":"teaspoon","target":"sugar","id":"620","attributes":{},"color":"rgb(129,247,58)","size":1.0},{"label":"","source":"cup","target":"cooked","id":"632","attributes":{},"color":"rgb(58,200,247)","size":1.0},{"label":"","source":"ms","target":"contin","id":"608","attributes":{},"color":"rgb(247,176,58)","size":1.0},{"label":"","source":"bells","target":"palsy","id":"698","attributes":{},"color":"rgb(105,247,58)","size":1.0},{"label":"","source":"life","target":"crisis","id":"673","attributes":{},"color":"rgb(247,58,200)","size":1.0},{"label":"","source":"stage","target":"3","id":"642","attributes":{},"color":"rgb(247,58,247)","size":1.0},{"label":"","source":"symptoms","target":"gall","id":"548","attributes":{},"color":"rgb(247,176,58)","size":1.0},{"label":"","source":"range","target":"blood","id":"631","attributes":{},"color":"rgb(129,247,58)","size":1.0},{"label":"","source":"oblong","target":"watson","id":"553","attributes":{},"color":"rgb(58,200,247)","size":1.0},{"label":"","source":"low","target":"vitamin","id":"513","attributes":{},"color":"rgb(129,247,58)","size":1.0},{"label":"","source":"arm","target":"leg","id":"659","attributes":{},"color":"rgb(58,82,247)","size":1.0},{"label":"","source":"m363","target":"side","id":"653","attributes":{},"color":"rgb(58,200,247)","size":1.0},{"label":"","source":"platelet","target":"count","id":"662","attributes":{},"color":"rgb(129,247,58)","size":1.0},{"label":"","source":"stage","target":"4","id":"604","attributes":{},"color":"rgb(247,58,247)","size":1.0},{"label":"","source":"pressure","target":"reading","id":"531","attributes":{},"color":"rgb(58,247,200)","size":1.0},{"label":"","source":"detect","target":"alcohol","id":"639","attributes":{},"color":"rgb(82,247,58)","size":1.0},{"label":"","source":"mood","target":"disorder","id":"658","attributes":{},"color":"rgb(176,247,58)","size":1.0},{"label":"","source":"feel","target":"funny","id":"528","attributes":{},"color":"rgb(247,58,58)","size":1.0},{"label":"","source":"50","target":"year","id":"509","attributes":{},"color":"rgb(176,58,247)","size":1.0},{"label":"","source":"low","target":"testosterone","id":"585","attributes":{},"color":"rgb(129,247,58)","size":1.0},{"label":"","source":"liver","target":"enzymes","id":"627","attributes":{},"color":"rgb(58,247,247)","size":1.0},{"label":"","source":"best","target":"otc","id":"682","attributes":{},"color":"rgb(58,247,129)","size":1.0},{"label":"","source":"45","target":"year","id":"501","attributes":{},"color":"rgb(176,58,247)","size":1.0},{"label":"","source":"good","target":"4","id":"664","attributes":{},"color":"rgb(247,58,247)","size":1.0},{"label":"","source":"bone","target":"spurs","id":"510","attributes":{},"color":"rgb(247,176,58)","size":1.0},{"label":"","source":"generic","target":"drug","id":"520","attributes":{},"color":"rgb(247,153,58)","size":1.0},{"label":"","source":"symptoms","target":"fibromyalgia","id":"538","attributes":{},"color":"rgb(247,176,58)","size":1.0},{"label":"","source":"627","target":"side","id":"647","attributes":{},"color":"rgb(58,200,247)","size":1.0},{"label":"","source":"hiatal","target":"hernia","id":"527","attributes":{},"color":"rgb(200,247,58)","size":1.0},{"label":"","source":"watson","target":"825","id":"667","attributes":{},"color":"rgb(58,200,247)","size":1.0},{"label":"","source":"oblong","target":"side","id":"575","attributes":{},"color":"rgb(58,200,247)","size":1.0},{"label":"","source":"top","target":"number","id":"694","attributes":{},"color":"rgb(247,224,58)","size":1.0},{"label":"","source":"sciatic","target":"nerve","id":"610","attributes":{},"color":"rgb(58,247,58)","size":1.0},{"label":"","source":"bladder","target":"attack","id":"505","attributes":{},"color":"rgb(247,176,58)","size":1.0},{"label":"","source":"side","target":"split","id":"612","attributes":{},"color":"rgb(58,200,247)","size":1.0},{"label":"","source":"pill","target":"scored","id":"546","attributes":{},"color":"rgb(58,200,247)","size":1.0},{"label":"","source":"small","target":"round","id":"636","attributes":{},"color":"rgb(247,224,58)","size":1.0},{"label":"","source":"green","target":"oblong","id":"517","attributes":{},"color":"rgb(58,200,247)","size":1.0},{"label":"","source":"color","target":"pill","id":"654","attributes":{},"color":"rgb(58,200,247)","size":1.0},{"label":"","source":"pressure","target":"medication","id":"559","attributes":{},"color":"rgb(58,247,200)","size":1.0},{"label":"","source":"going","target":"menopause","id":"539","attributes":{},"color":"rgb(176,58,247)","size":1.0},{"label":"","source":"oblong","target":"pill","id":"563","attributes":{},"color":"rgb(58,200,247)","size":1.0},{"label":"","source":"arthritis","target":"pain","id":"572","attributes":{},"color":"rgb(58,247,58)","size":1.0},{"label":"","source":"drug","target":"xanax","id":"603","attributes":{},"color":"rgb(247,153,58)","size":1.0},{"label":"","source":"blank","target":"side","id":"679","attributes":{},"color":"rgb(58,200,247)","size":1.0},{"label":"","source":"yellow","target":"oblong","id":"586","attributes":{},"color":"rgb(58,200,247)","size":1.0},{"label":"","source":"inch","target":"woman","id":"656","attributes":{},"color":"rgb(176,58,247)","size":1.0},{"label":"","source":"low","target":"sodium","id":"534","attributes":{},"color":"rgb(129,247,58)","size":1.0},{"label":"","source":"white","target":"wine","id":"581","attributes":{},"color":"rgb(247,224,58)","size":1.0},{"label":"","source":"glass","target":"red","id":"557","attributes":{},"color":"rgb(247,224,58)","size":1.0},{"label":"","source":"side","target":"blank","id":"669","attributes":{},"color":"rgb(58,200,247)","size":1.0},{"label":"","source":"4","target":"cancer","id":"646","attributes":{},"color":"rgb(247,58,247)","size":1.0},{"label":"","source":"m367","target":"side","id":"622","attributes":{},"color":"rgb(58,200,247)","size":1.0},{"label":"","source":"shape","target":"side","id":"521","attributes":{},"color":"rgb(58,200,247)","size":1.0},{"label":"","source":"round","target":"tan","id":"614","attributes":{},"color":"rgb(247,224,58)","size":1.0},{"label":"","source":"oblong","target":"ip","id":"677","attributes":{},"color":"rgb(58,200,247)","size":1.0},{"label":"","source":"fat","target":"grams","id":"615","attributes":{},"color":"rgb(58,247,176)","size":1.0},{"label":"","source":"narcotic","target":"drug","id":"670","attributes":{},"color":"rgb(247,153,58)","size":1.0},{"label":"","source":"40","target":"year","id":"535","attributes":{},"color":"rgb(176,58,247)","size":1.0},{"label":"","source":"heart","target":"failure","id":"576","attributes":{},"color":"rgb(153,58,247)","size":1.0},{"label":"","source":"migraine","target":"headaches","id":"589","attributes":{},"color":"rgb(247,82,58)","size":1.0},{"label":"","source":"pink","target":"oblong","id":"597","attributes":{},"color":"rgb(58,200,247)","size":1.0},{"label":"","source":"face","target":"feel","id":"578","attributes":{},"color":"rgb(247,58,58)","size":1.0},{"label":"","source":"round","target":"light","id":"564","attributes":{},"color":"rgb(247,224,58)","size":1.0},{"label":"","source":"pill","target":"1","id":"687","attributes":{},"color":"rgb(58,200,247)","size":1.0},{"label":"","source":"normal","target":"range","id":"545","attributes":{},"color":"rgb(129,247,58)","size":1.0},{"label":"","source":"symptoms","target":"ms","id":"648","attributes":{},"color":"rgb(247,176,58)","size":1.0},{"label":"","source":"low","target":"grade","id":"697","attributes":{},"color":"rgb(129,247,58)","size":1.0},{"label":"","source":"shelf","target":"life","id":"554","attributes":{},"color":"rgb(247,58,200)","size":1.0},{"label":"","source":"year","target":"woman","id":"692","attributes":{},"color":"rgb(176,58,247)","size":1.0},{"label":"","source":"vitamin","target":"d3","id":"540","attributes":{},"color":"rgb(129,247,58)","size":1.0},{"label":"","source":"drug","target":"tramadol","id":"587","attributes":{},"color":"rgb(247,153,58)","size":1.0},{"label":"","source":"pill","target":"score","id":"650","attributes":{},"color":"rgb(58,200,247)","size":1.0},{"label":"","source":"weight","target":"twelve","id":"678","attributes":{},"color":"rgb(58,105,247)","size":1.0},{"label":"","source":"epstein","target":"barr","id":"598","attributes":{},"color":"rgb(58,176,247)","size":1.0},{"label":"","source":"4","target":"ounces","id":"651","attributes":{},"color":"rgb(247,58,247)","size":1.0},{"label":"","source":"positive","target":"thc","id":"676","attributes":{},"color":"rgb(58,153,247)","size":1.0},{"label":"","source":"start","target":"menopause","id":"573","attributes":{},"color":"rgb(176,58,247)","size":1.0},{"label":"","source":"white","target":"oblong","id":"584","attributes":{},"color":"rgb(152,212,152)","size":1.0},{"label":"","source":"torn","target":"rotator","id":"649","attributes":{},"color":"rgb(105,58,247)","size":1.0},{"label":"","source":"round","target":"white","id":"663","attributes":{},"color":"rgb(247,224,58)","size":1.0},{"label":"","source":"cushings","target":"disease","id":"595","attributes":{},"color":"rgb(247,129,58)","size":1.0},{"label":"","source":"shingles","target":"contagious","id":"590","attributes":{},"color":"rgb(247,58,153)","size":1.0},{"label":"","source":"capsule","target":"mylan","id":"551","attributes":{},"color":"rgb(58,247,153)","size":1.0},{"label":"","source":"pain","target":"med","id":"526","attributes":{},"color":"rgb(58,247,58)","size":1.0},{"label":"","source":"3601","target":"side","id":"686","attributes":{},"color":"rgb(58,200,247)","size":1.0},{"label":"","source":"side","target":"number","id":"558","attributes":{},"color":"rgb(152,212,152)","size":1.0},{"label":"","source":"uterine","target":"cancer","id":"630","attributes":{},"color":"rgb(247,58,247)","size":1.0},{"label":"","source":"3","target":"ounces","id":"638","attributes":{},"color":"rgb(247,58,247)","size":1.0},{"label":"","source":"6","target":"oz","id":"689","attributes":{},"color":"rgb(247,58,82)","size":1.0},{"label":"","source":"color","target":"side","id":"560","attributes":{},"color":"rgb(58,200,247)","size":1.0},{"label":"","source":"fatty","target":"liver","id":"533","attributes":{},"color":"rgb(58,247,247)","size":1.0},{"label":"","source":"symptoms","target":"vitamin","id":"644","attributes":{},"color":"rgb(188,211,58)","size":1.0},{"label":"","source":"incubation","target":"period","id":"592","attributes":{},"color":"rgb(58,247,224)","size":1.0},{"label":"","source":"tramadol","target":"narcotic","id":"657","attributes":{},"color":"rgb(247,153,58)","size":1.0},{"label":"","source":"small","target":"light","id":"570","attributes":{},"color":"rgb(247,224,58)","size":1.0}],"nodes":[{"x":152.86508178710938,"y":100.85112762451172,"id":"spurs","attributes":{"Modularity Class":"4","PageRank":"0.0068239093121128126"},"color":"rgb(247,176,58)","size":15.703248977661133},{"x":-31.506450653076172,"y":174.2626495361328,"id":"10","attributes":{"Modularity Class":"7","PageRank":"0.00238007896686432"},"color":"rgb(247,247,58)","size":10.0},{"x":130.9163818359375,"y":1.4664280414581299,"id":"fibromyalgia","attributes":{"Modularity Class":"4","PageRank":"0.002847921932945279"},"color":"rgb(247,176,58)","size":10.0},{"x":183.38442993164062,"y":55.174224853515625,"id":"gout","attributes":{"Modularity Class":"4","PageRank":"0.002847921932945279"},"color":"rgb(247,176,58)","size":10.0},{"x":20.907169342041016,"y":38.215721130371094,"id":"tablet","attributes":{"Modularity Class":"8","PageRank":"0.006823605913536821"},"color":"rgb(247,224,58)","size":17.81578826904297},{"x":114.20057678222656,"y":-186.32655334472656,"id":"acid","attributes":{"Modularity Class":"0","PageRank":"0.004403159102589265"},"color":"rgb(200,58,247)","size":10.0},{"x":87.15428924560547,"y":254.54788208007812,"id":"cholesterol","attributes":{"Modularity Class":"3","PageRank":"0.005414699170451737"},"color":"rgb(247,58,247)","size":15.703248977661133},{"x":-186.82936096191406,"y":78.01636505126953,"id":"xanax","attributes":{"Modularity Class":"9","PageRank":"0.007376160942920278"},"color":"rgb(247,153,58)","size":10.0},{"x":34.540828704833984,"y":162.8179473876953,"id":"stage","attributes":{"Modularity Class":"3","PageRank":"0.00238007896686432"},"color":"rgb(247,58,247)","size":17.81578826904297},{"x":-13.98664379119873,"y":-249.37216186523438,"id":"disease","attributes":{"Modularity Class":"16","PageRank":"0.008145902831236937"},"color":"rgb(247,129,58)","size":15.703248977661133},{"x":-201.04522705078125,"y":-110.91796112060547,"id":"medication","attributes":{"Modularity Class":"14","PageRank":"0.003054439012105968"},"color":"rgb(58,247,200)","size":15.703248977661133},{"x":-113.32941436767578,"y":123.8956527709961,"id":"arm","attributes":{"Modularity Class":"37","PageRank":"0.00238007896686432"},"color":"rgb(58,82,247)","size":10.0},{"x":0.11918120831251144,"y":-17.469919204711914,"id":"marked","attributes":{"Modularity Class":"18","PageRank":"0.00238007896686432"},"color":"rgb(58,200,247)","size":10.0},{"x":78.16288757324219,"y":60.21186828613281,"id":"54","attributes":{"Modularity Class":"8","PageRank":"0.00238007896686432"},"color":"rgb(247,224,58)","size":10.0},{"x":-89.52721405029297,"y":232.34046936035156,"id":"point","attributes":{"Modularity Class":"45","PageRank":"0.004403159102589265"},"color":"rgb(247,58,105)","size":10.0},{"x":42.389312744140625,"y":-181.23052978515625,"id":"nail","attributes":{"Modularity Class":"35","PageRank":"0.00238007896686432"},"color":"rgb(58,224,247)","size":10.0},{"x":169.1959991455078,"y":-89.62104797363281,"id":"yr","attributes":{"Modularity Class":"6","PageRank":"0.005640300693912533"},"color":"rgb(129,247,58)","size":15.703248977661133},{"x":133.9403076171875,"y":43.5413703918457,"id":"wut","attributes":{"Modularity Class":"4","PageRank":"0.00238007896686432"},"color":"rgb(247,176,58)","size":10.0},{"x":10.330901145935059,"y":-88.26203918457031,"id":"funny","attributes":{"Modularity Class":"11","PageRank":"0.009387137128449664"},"color":"rgb(247,58,58)","size":10.0},{"x":-121.17813873291016,"y":149.05642700195312,"id":"breakdown","attributes":{"Modularity Class":"38","PageRank":"0.004403159102589265"},"color":"rgb(129,58,247)","size":10.0},{"x":258.93231201171875,"y":-9.847146987915039,"id":"congestive","attributes":{"Modularity Class":"12","PageRank":"0.00238007896686432"},"color":"rgb(153,58,247)","size":10.0},{"x":-89.6854019165039,"y":209.6119842529297,"id":"watchers","attributes":{"Modularity Class":"45","PageRank":"0.00238007896686432"},"color":"rgb(247,58,105)","size":10.0},{"x":-216.44764709472656,"y":40.157684326171875,"id":"points","attributes":{"Modularity Class":"17","PageRank":"0.00238007896686432"},"color":"rgb(153,247,58)","size":10.0},{"x":14.76290512084961,"y":-253.97218322753906,"id":"cushings","attributes":{"Modularity Class":"16","PageRank":"0.00238007896686432"},"color":"rgb(247,129,58)","size":10.0},{"x":-177.49380493164062,"y":-54.65816879272461,"id":"diet","attributes":{"Modularity Class":"24","PageRank":"0.004403159102589265"},"color":"rgb(58,247,105)","size":10.0},{"x":98.5154037475586,"y":154.046630859375,"id":"uterine","attributes":{"Modularity Class":"3","PageRank":"0.00238007896686432"},"color":"rgb(247,58,247)","size":10.0},{"x":231.90057373046875,"y":-39.29495620727539,"id":"start","attributes":{"Modularity Class":"2","PageRank":"0.00238007896686432"},"color":"rgb(176,58,247)","size":10.0},{"x":-87.84741973876953,"y":-91.01506042480469,"id":"36","attributes":{"Modularity Class":"18","PageRank":"0.006898804776648218"},"color":"rgb(58,200,247)","size":10.0},{"x":154.05789184570312,"y":-153.78671264648438,"id":"2","attributes":{"Modularity Class":"5","PageRank":"0.00238007896686432"},"color":"rgb(247,58,224)","size":10.0},{"x":200.51930236816406,"y":-23.37655258178711,"id":"menopause","attributes":{"Modularity Class":"2","PageRank":"0.022839927174999945"},"color":"rgb(176,58,247)","size":20.547697067260742},{"x":206.9685516357422,"y":-73.57527923583984,"id":"woman","attributes":{"Modularity Class":"2","PageRank":"0.016379555213312615"},"color":"rgb(176,58,247)","size":19.33560562133789},{"x":-190.26797485351562,"y":14.703516006469727,"id":"contagious","attributes":{"Modularity Class":"23","PageRank":"0.004403159102589265"},"color":"rgb(247,58,153)","size":10.0},{"x":-196.044677734375,"y":157.24700927734375,"id":"headache","attributes":{"Modularity Class":"22","PageRank":"0.003391619034726792"},"color":"rgb(247,82,58)","size":10.0},{"x":21.045635223388672,"y":-195.45455932617188,"id":"herniated","attributes":{"Modularity Class":"16","PageRank":"0.00238007896686432"},"color":"rgb(247,129,58)","size":10.0},{"x":-145.5178680419922,"y":164.412353515625,"id":"headaches","attributes":{"Modularity Class":"22","PageRank":"0.003391619034726792"},"color":"rgb(247,82,58)","size":10.0},{"x":183.10252380371094,"y":-147.3314208984375,"id":"50","attributes":{"Modularity Class":"2","PageRank":"0.00238007896686432"},"color":"rgb(176,58,247)","size":10.0},{"x":-108.99014282226562,"y":-141.9132843017578,"id":"fish","attributes":{"Modularity Class":"29","PageRank":"0.00238007896686432"},"color":"rgb(58,247,82)","size":10.0},{"x":-215.2504425048828,"y":-16.403348922729492,"id":"chicken","attributes":{"Modularity Class":"32","PageRank":"0.004403159102589265"},"color":"rgb(247,58,129)","size":10.0},{"x":-74.7367935180664,"y":-206.79049682617188,"id":"period","attributes":{"Modularity Class":"25","PageRank":"0.004403159102589265"},"color":"rgb(58,247,224)","size":10.0},{"x":25.0244140625,"y":-1.2741711139678955,"id":"number","attributes":{"Modularity Class":"8","PageRank":"0.011152817534569572"},"color":"rgb(247,224,58)","size":17.81578826904297},{"x":30.114383697509766,"y":203.35658264160156,"id":"ounces","attributes":{"Modularity Class":"3","PageRank":"0.008424110458066509"},"color":"rgb(247,58,247)","size":15.703248977661133},{"x":151.1226043701172,"y":153.78570556640625,"id":"positive","attributes":{"Modularity Class":"39","PageRank":"0.00238007896686432"},"color":"rgb(58,153,247)","size":10.0},{"x":-34.85554885864258,"y":123.27767181396484,"id":"ip","attributes":{"Modularity Class":"18","PageRank":"0.003957148486371097"},"color":"rgb(58,200,247)","size":10.0},{"x":-48.2748908996582,"y":221.80197143554688,"id":"life","attributes":{"Modularity Class":"20","PageRank":"0.006426239238314209"},"color":"rgb(247,58,200)","size":17.81578826904297},{"x":-108.8233642578125,"y":58.91425323486328,"id":"358","attributes":{"Modularity Class":"18","PageRank":"0.0033957371988142717"},"color":"rgb(58,200,247)","size":10.0},{"x":122.29729461669922,"y":-214.36154174804688,"id":"13","attributes":{"Modularity Class":"21","PageRank":"0.004403159102589265"},"color":"rgb(58,129,247)","size":10.0},{"x":7.151860237121582,"y":143.4022216796875,"id":"glass","attributes":{"Modularity Class":"8","PageRank":"0.00238007896686432"},"color":"rgb(247,224,58)","size":10.0},{"x":199.3344268798828,"y":124.2820053100586,"id":"best","attributes":{"Modularity Class":"41","PageRank":"0.00238007896686432"},"color":"rgb(58,247,129)","size":10.0},{"x":-14.465598106384277,"y":135.1739959716797,"id":"twelve","attributes":{"Modularity Class":"40","PageRank":"0.004403159102589265"},"color":"rgb(58,105,247)","size":10.0},{"x":-20.998699188232422,"y":205.86463928222656,"id":"shelf","attributes":{"Modularity Class":"20","PageRank":"0.00238007896686432"},"color":"rgb(247,58,200)","size":10.0},{"x":-89.0130844116211,"y":-183.26319885253906,"id":"sciatic","attributes":{"Modularity Class":"13","PageRank":"0.00238007896686432"},"color":"rgb(58,247,58)","size":10.0},{"x":182.35076904296875,"y":85.85478210449219,"id":"hiatal","attributes":{"Modularity Class":"10","PageRank":"0.00238007896686432"},"color":"rgb(200,247,58)","size":10.0},{"x":129.19419860839844,"y":-146.18617248535156,"id":"teaspoon","attributes":{"Modularity Class":"6","PageRank":"0.00238007896686432"},"color":"rgb(129,247,58)","size":10.0},{"x":1.7812706232070923,"y":117.3923568725586,"id":"long","attributes":{"Modularity Class":"8","PageRank":"0.00238007896686432"},"color":"rgb(247,224,58)","size":10.0},{"x":170.65882873535156,"y":-54.84630584716797,"id":"12","attributes":{"Modularity Class":"6","PageRank":"0.0038355052807916715"},"color":"rgb(129,247,58)","size":15.703248977661133},{"x":207.09571838378906,"y":66.71321105957031,"id":"contin","attributes":{"Modularity Class":"4","PageRank":"0.004800829176387868"},"color":"rgb(247,176,58)","size":10.0},{"x":41.046226501464844,"y":-231.0765838623047,"id":"epstein","attributes":{"Modularity Class":"26","PageRank":"0.00238007896686432"},"color":"rgb(58,176,247)","size":10.0},{"x":-48.46711349487305,"y":21.426660537719727,"id":"oval","attributes":{"Modularity Class":"18","PageRank":"0.00238007896686432"},"color":"rgb(58,200,247)","size":10.0},{"x":75.26031494140625,"y":-32.45729446411133,"id":"grade","attributes":{"Modularity Class":"6","PageRank":"0.0029566613533015818"},"color":"rgb(129,247,58)","size":15.703248977661133},{"x":64.5252685546875,"y":-68.51251220703125,"id":"level","attributes":{"Modularity Class":"6","PageRank":"0.00238007896686432"},"color":"rgb(129,247,58)","size":15.703248977661133},{"x":65.15809631347656,"y":-134.63790893554688,"id":"range","attributes":{"Modularity Class":"6","PageRank":"0.004403159102589265"},"color":"rgb(129,247,58)","size":15.703248977661133},{"x":-58.31113815307617,"y":-96.22298431396484,"id":"score","attributes":{"Modularity Class":"18","PageRank":"0.007914463008598169"},"color":"rgb(58,200,247)","size":17.81578826904297},{"x":-229.88218688964844,"y":86.81888580322266,"id":"rate","attributes":{"Modularity Class":"46","PageRank":"0.00238007896686432"},"color":"rgb(247,58,176)","size":10.0},{"x":62.30484390258789,"y":-239.27169799804688,"id":"barr","attributes":{"Modularity Class":"26","PageRank":"0.004403159102589265"},"color":"rgb(58,176,247)","size":10.0},{"x":262.3403015136719,"y":21.836101531982422,"id":"heart","attributes":{"Modularity Class":"12","PageRank":"0.004403159102589265"},"color":"rgb(153,58,247)","size":17.81578826904297},{"x":-45.43817138671875,"y":-179.14588928222656,"id":"pain","attributes":{"Modularity Class":"13","PageRank":"0.009865566424159663"},"color":"rgb(58,247,58)","size":17.81578826904297},{"x":-154.16285705566406,"y":-181.29319763183594,"id":"metal","attributes":{"Modularity Class":"28","PageRank":"0.00238007896686432"},"color":"rgb(247,200,58)","size":10.0},{"x":202.4941864013672,"y":95.90542602539062,"id":"hernia","attributes":{"Modularity Class":"10","PageRank":"0.004403159102589265"},"color":"rgb(200,247,58)","size":10.0},{"x":239.95159912109375,"y":-67.1652603149414,"id":"inch","attributes":{"Modularity Class":"2","PageRank":"0.00238007896686432"},"color":"rgb(176,58,247)","size":10.0},{"x":-131.62429809570312,"y":7.251712322235107,"id":"split","attributes":{"Modularity Class":"18","PageRank":"0.007914463008598169"},"color":"rgb(58,200,247)","size":17.81578826904297},{"x":61.9302864074707,"y":-202.5495147705078,"id":"fungus","attributes":{"Modularity Class":"35","PageRank":"0.006426239238314209"},"color":"rgb(58,224,247)","size":15.703248977661133},{"x":30.1279354095459,"y":-68.82611846923828,"id":"feel","attributes":{"Modularity Class":"11","PageRank":"0.008244130527662295"},"color":"rgb(247,58,58)","size":15.703248977661133},{"x":-169.77737426757812,"y":-132.82611083984375,"id":"pressure","attributes":{"Modularity Class":"14","PageRank":"0.00238007896686432"},"color":"rgb(58,247,200)","size":17.81578826904297},{"x":250.8590850830078,"y":58.438499450683594,"id":"failure","attributes":{"Modularity Class":"12","PageRank":"0.0062745309669131"},"color":"rgb(153,58,247)","size":15.703248977661133},{"x":-96.21576690673828,"y":-214.28062438964844,"id":"incubation","attributes":{"Modularity Class":"25","PageRank":"0.00238007896686432"},"color":"rgb(58,247,224)","size":10.0},{"x":29.292098999023438,"y":125.09224700927734,"id":"red","attributes":{"Modularity Class":"8","PageRank":"0.004403159102589265"},"color":"rgb(247,224,58)","size":15.703248977661133},{"x":-136.0928955078125,"y":195.89352416992188,"id":"fat","attributes":{"Modularity Class":"30","PageRank":"0.00238007896686432"},"color":"rgb(58,247,176)","size":10.0},{"x":232.91842651367188,"y":81.36009979248047,"id":"renal","attributes":{"Modularity Class":"12","PageRank":"0.00238007896686432"},"color":"rgb(153,58,247)","size":10.0},{"x":145.20225524902344,"y":132.07171630859375,"id":"thc","attributes":{"Modularity Class":"39","PageRank":"0.004403159102589265"},"color":"rgb(58,153,247)","size":10.0},{"x":169.93881225585938,"y":178.9698944091797,"id":"ankles","attributes":{"Modularity Class":"27","PageRank":"0.003391619034726792"},"color":"rgb(224,58,247)","size":10.0},{"x":-192.66990661621094,"y":-14.027713775634766,"id":"skinless","attributes":{"Modularity Class":"32","PageRank":"0.00238007896686432"},"color":"rgb(247,58,129)","size":10.0},{"x":-31.18675994873047,"y":-109.02042388916016,"id":"numbers","attributes":{"Modularity Class":"18","PageRank":"0.006898804776648218"},"color":"rgb(58,200,247)","size":10.0},{"x":216.9817657470703,"y":7.4066619873046875,"id":"going","attributes":{"Modularity Class":"2","PageRank":"0.00238007896686432"},"color":"rgb(176,58,247)","size":10.0},{"x":-95.38835906982422,"y":137.54925537109375,"id":"leg","attributes":{"Modularity Class":"37","PageRank":"0.004403159102589265"},"color":"rgb(58,82,247)","size":10.0},{"x":160.96414184570312,"y":-189.95419311523438,"id":"torn","attributes":{"Modularity Class":"34","PageRank":"0.00238007896686432"},"color":"rgb(105,58,247)","size":10.0},{"x":-20.916349411010742,"y":40.33320236206055,"id":"shape","attributes":{"Modularity Class":"18","PageRank":"0.006426239238314209"},"color":"rgb(58,200,247)","size":20.547697067260742},{"x":-103.48887634277344,"y":-76.44244384765625,"id":"627","attributes":{"Modularity Class":"18","PageRank":"0.00238007896686432"},"color":"rgb(58,200,247)","size":10.0},{"x":-104.32536315917969,"y":-9.22864818572998,"id":"mark","attributes":{"Modularity Class":"18","PageRank":"0.00238007896686432"},"color":"rgb(58,200,247)","size":10.0},{"x":-17.26077651977539,"y":-39.33604431152344,"id":"3601","attributes":{"Modularity Class":"18","PageRank":"0.006898804776648218"},"color":"rgb(58,200,247)","size":15.703248977661133},{"x":-219.2744598388672,"y":11.973634719848633,"id":"cohosh","attributes":{"Modularity Class":"42","PageRank":"0.004403159102589265"},"color":"rgb(82,58,247)","size":10.0},{"x":105.60946655273438,"y":-61.28287887573242,"id":"low","attributes":{"Modularity Class":"6","PageRank":"0.003391619034726792"},"color":"rgb(129,247,58)","size":21.5625},{"x":139.2410430908203,"y":-171.03643798828125,"id":"treat","attributes":{"Modularity Class":"5","PageRank":"0.004403159102589265"},"color":"rgb(247,58,224)","size":10.0},{"x":-149.0713653564453,"y":127.28644561767578,"id":"tramadol","attributes":{"Modularity Class":"9","PageRank":"0.007376160942920278"},"color":"rgb(247,153,58)","size":15.703248977661133},{"x":221.75624084472656,"y":120.69535064697266,"id":"otc","attributes":{"Modularity Class":"41","PageRank":"0.004403159102589265"},"color":"rgb(58,247,129)","size":10.0},{"x":136.79380798339844,"y":-118.43354034423828,"id":"sugar","attributes":{"Modularity Class":"6","PageRank":"0.005414699170451736"},"color":"rgb(129,247,58)","size":15.703248977661133},{"x":-71.0125961303711,"y":-42.97417449951172,"id":"side","attributes":{"Modularity Class":"18","PageRank":"0.0744290851214927"},"color":"rgb(58,200,247)","size":30.0},{"x":-116.98709869384766,"y":-166.5177764892578,"id":"stenosis","attributes":{"Modularity Class":"1","PageRank":"0.004403159102589265"},"color":"rgb(58,58,247)","size":10.0},{"x":-138.34959411621094,"y":47.6356201171875,"id":"color","attributes":{"Modularity Class":"18","PageRank":"0.006084973682369486"},"color":"rgb(58,200,247)","size":19.33560562133789},{"x":141.17767333984375,"y":-29.38878059387207,"id":"vitamin","attributes":{"Modularity Class":"6","PageRank":"0.003424504319382541"},"color":"rgb(129,247,58)","size":19.33560562133789},{"x":48.68944549560547,"y":96.98365020751953,"id":"wine","attributes":{"Modularity Class":"8","PageRank":"0.008478011093404033"},"color":"rgb(247,224,58)","size":15.703248977661133},{"x":-175.3116912841797,"y":-77.1922836303711,"id":"free","attributes":{"Modularity Class":"24","PageRank":"0.00238007896686432"},"color":"rgb(58,247,105)","size":10.0},{"x":107.98939514160156,"y":234.2120361328125,"id":"bad","attributes":{"Modularity Class":"3","PageRank":"0.00238007896686432"},"color":"rgb(247,58,247)","size":10.0},{"x":-3.059062957763672,"y":-113.57231903076172,"id":"carbs","attributes":{"Modularity Class":"18","PageRank":"0.00238007896686432"},"color":"rgb(58,200,247)","size":15.703248977661133},{"x":1.73048996925354,"y":-146.84249877929688,"id":"platelet","attributes":{"Modularity Class":"6","PageRank":"0.00238007896686432"},"color":"rgb(129,247,58)","size":10.0},{"x":-85.34553527832031,"y":-119.95875549316406,"id":"blank","attributes":{"Modularity Class":"18","PageRank":"0.006898804776648218"},"color":"rgb(58,200,247)","size":15.703248977661133},{"x":26.917001724243164,"y":-133.92787170410156,"id":"count","attributes":{"Modularity Class":"6","PageRank":"0.010467431625164402"},"color":"rgb(129,247,58)","size":15.703248977661133},{"x":-62.4720344543457,"y":131.37925720214844,"id":"yellow","attributes":{"Modularity Class":"18","PageRank":"0.003957148486371097"},"color":"rgb(58,200,247)","size":15.703248977661133},{"x":-22.742053985595703,"y":-77.21781158447266,"id":"1","attributes":{"Modularity Class":"18","PageRank":"0.008926003076460642"},"color":"rgb(58,200,247)","size":19.33560562133789},{"x":53.1400146484375,"y":-14.289223670959473,"id":"tan","attributes":{"Modularity Class":"8","PageRank":"0.002891347996138001"},"color":"rgb(247,224,58)","size":10.0},{"x":113.65630340576172,"y":126.78931427001953,"id":"attack","attributes":{"Modularity Class":"4","PageRank":"0.005763416251023156"},"color":"rgb(247,176,58)","size":15.703248977661133},{"x":155.7458953857422,"y":66.0085220336914,"id":"bone","attributes":{"Modularity Class":"4","PageRank":"0.002847921932945279"},"color":"rgb(247,176,58)","size":15.703248977661133},{"x":139.6075897216797,"y":218.01715087890625,"id":"legs","attributes":{"Modularity Class":"27","PageRank":"0.003391619034726792"},"color":"rgb(224,58,247)","size":10.0},{"x":142.82916259765625,"y":189.22816467285156,"id":"feet","attributes":{"Modularity Class":"27","PageRank":"0.00238007896686432"},"color":"rgb(224,58,247)","size":15.703248977661133},{"x":114.26697540283203,"y":-96.42577362060547,"id":"testosterone","attributes":{"Modularity Class":"6","PageRank":"0.0029566613533015818"},"color":"rgb(129,247,58)","size":10.0},{"x":-172.75892639160156,"y":174.6245574951172,"id":"migraine","attributes":{"Modularity Class":"22","PageRank":"0.00238007896686432"},"color":"rgb(247,82,58)","size":15.703248977661133},{"x":-194.0895538330078,"y":43.963050842285156,"id":"mcdonalds","attributes":{"Modularity Class":"17","PageRank":"0.004403159102589265"},"color":"rgb(153,247,58)","size":10.0},{"x":67.4023666381836,"y":-168.72314453125,"id":"test","attributes":{"Modularity Class":"31","PageRank":"0.004403159102589265"},"color":"rgb(224,247,58)","size":10.0},{"x":-150.98533630371094,"y":92.09553527832031,"id":"narcotic","attributes":{"Modularity Class":"9","PageRank":"0.008644812487952633"},"color":"rgb(247,153,58)","size":15.703248977661133},{"x":-115.63548278808594,"y":-189.09756469726562,"id":"spinal","attributes":{"Modularity Class":"1","PageRank":"0.00238007896686432"},"color":"rgb(58,58,247)","size":10.0},{"x":49.641136169433594,"y":62.04546356201172,"id":"top","attributes":{"Modularity Class":"8","PageRank":"0.004403159102589265"},"color":"rgb(247,224,58)","size":15.703248977661133},{"x":-105.52470397949219,"y":165.2808074951172,"id":"nervous","attributes":{"Modularity Class":"38","PageRank":"0.00238007896686432"},"color":"rgb(129,58,247)","size":10.0},{"x":122.43033599853516,"y":97.80179595947266,"id":"surgery","attributes":{"Modularity Class":"4","PageRank":"0.0037403361152982106"},"color":"rgb(247,176,58)","size":10.0},{"x":2.825624942779541,"y":-59.10807800292969,"id":"m366","attributes":{"Modularity Class":"18","PageRank":"0.00238007896686432"},"color":"rgb(58,200,247)","size":10.0},{"x":-170.82235717773438,"y":26.230093002319336,"id":"shingles","attributes":{"Modularity Class":"23","PageRank":"0.00238007896686432"},"color":"rgb(247,58,153)","size":10.0},{"x":19.161596298217773,"y":-37.10623550415039,"id":"face","attributes":{"Modularity Class":"11","PageRank":"0.006898804776648218"},"color":"rgb(247,58,58)","size":15.703248977661133},{"x":172.2176971435547,"y":122.01873779296875,"id":"heel","attributes":{"Modularity Class":"4","PageRank":"0.00238007896686432"},"color":"rgb(247,176,58)","size":10.0},{"x":-81.70555877685547,"y":181.62742614746094,"id":"alcohol","attributes":{"Modularity Class":"33","PageRank":"0.004403159102589265"},"color":"rgb(82,247,58)","size":10.0},{"x":-201.1806182861328,"y":-41.62873077392578,"id":"fatty","attributes":{"Modularity Class":"15","PageRank":"0.00238007896686432"},"color":"rgb(58,247,247)","size":10.0},{"x":1.7902437448501587,"y":181.56375122070312,"id":"3","attributes":{"Modularity Class":"3","PageRank":"0.003054439012105968"},"color":"rgb(247,58,247)","size":15.703248977661133},{"x":-146.68258666992188,"y":-78.53690338134766,"id":"60","attributes":{"Modularity Class":"18","PageRank":"0.00238007896686432"},"color":"rgb(58,200,247)","size":10.0},{"x":-52.270111083984375,"y":83.40799713134766,"id":"oblong","attributes":{"Modularity Class":"18","PageRank":"0.01484252960749687"},"color":"rgb(58,200,247)","size":26.434146881103516},{"x":106.76690673828125,"y":177.73268127441406,"id":"cure","attributes":{"Modularity Class":"3","PageRank":"0.00238007896686432"},"color":"rgb(247,58,247)","size":10.0},{"x":-216.2480010986328,"y":68.66674041748047,"id":"adult","attributes":{"Modularity Class":"46","PageRank":"0.004403159102589265"},"color":"rgb(247,58,176)","size":10.0},{"x":-7.643960952758789,"y":-177.03915405273438,"id":"arthritis","attributes":{"Modularity Class":"13","PageRank":"0.004403159102589265"},"color":"rgb(58,247,58)","size":15.703248977661133},{"x":168.98431396484375,"y":-123.99427795410156,"id":"40","attributes":{"Modularity Class":"2","PageRank":"0.00238007896686432"},"color":"rgb(176,58,247)","size":10.0},{"x":231.99095153808594,"y":-104.36395263671875,"id":"45","attributes":{"Modularity Class":"2","PageRank":"0.00238007896686432"},"color":"rgb(176,58,247)","size":10.0},{"x":-236.01556396484375,"y":-87.21304321289062,"id":"enzymes","attributes":{"Modularity Class":"15","PageRank":"0.006122822695511992"},"color":"rgb(58,247,247)","size":10.0},{"x":-106.55233001708984,"y":89.76692199707031,"id":"blue","attributes":{"Modularity Class":"18","PageRank":"0.003957148486371097"},"color":"rgb(58,200,247)","size":17.81578826904297},{"x":19.108739852905273,"y":-166.06729125976562,"id":"rheumatoid","attributes":{"Modularity Class":"13","PageRank":"0.00238007896686432"},"color":"rgb(58,247,58)","size":10.0},{"x":-88.14649963378906,"y":64.24162292480469,"id":"363","attributes":{"Modularity Class":"18","PageRank":"0.0033957371988142717"},"color":"rgb(58,200,247)","size":10.0},{"x":103.10658264160156,"y":-128.55392456054688,"id":"high","attributes":{"Modularity Class":"6","PageRank":"0.00238007896686432"},"color":"rgb(129,247,58)","size":15.703248977661133},{"x":-18.447362899780273,"y":108.18431091308594,"id":"pink","attributes":{"Modularity Class":"18","PageRank":"0.00238007896686432"},"color":"rgb(58,200,247)","size":10.0},{"x":-27.28504753112793,"y":-139.3610382080078,"id":"cup","attributes":{"Modularity Class":"18","PageRank":"0.003391619034726792"},"color":"rgb(58,200,247)","size":15.703248977661133},{"x":-166.65260314941406,"y":-22.580963134765625,"id":"mylan","attributes":{"Modularity Class":"19","PageRank":"0.004403159102589265"},"color":"rgb(58,247,153)","size":10.0},{"x":4.03360652923584,"y":-218.8197784423828,"id":"disc","attributes":{"Modularity Class":"16","PageRank":"0.004403159102589265"},"color":"rgb(247,129,58)","size":15.703248977661133},{"x":46.39607620239258,"y":-102.34888458251953,"id":"blood","attributes":{"Modularity Class":"6","PageRank":"0.007134362763374464"},"color":"rgb(129,247,58)","size":17.81578826904297},{"x":62.64027786254883,"y":21.63314437866211,"id":"round","attributes":{"Modularity Class":"8","PageRank":"0.0036089123240141156"},"color":"rgb(247,224,58)","size":22.436660766601562},{"x":104.10032653808594,"y":204.82916259765625,"id":"remedy","attributes":{"Modularity Class":"3","PageRank":"0.00238007896686432"},"color":"rgb(247,58,247)","size":10.0},{"x":-125.07050323486328,"y":-76.91670227050781,"id":"m367","attributes":{"Modularity Class":"18","PageRank":"0.00238007896686432"},"color":"rgb(58,200,247)","size":10.0},{"x":-241.88729858398438,"y":9.809932708740234,"id":"black","attributes":{"Modularity Class":"42","PageRank":"0.00238007896686432"},"color":"rgb(82,58,247)","size":10.0},{"x":-23.302331924438477,"y":241.19033813476562,"id":"crisis","attributes":{"Modularity Class":"20","PageRank":"0.007842486288434718"},"color":"rgb(247,58,200)","size":10.0},{"x":47.9407844543457,"y":-39.51622009277344,"id":"fever","attributes":{"Modularity Class":"6","PageRank":"0.004893261520920421"},"color":"rgb(129,247,58)","size":10.0},{"x":99.99153137207031,"y":-2.3622753620147705,"id":"small","attributes":{"Modularity Class":"8","PageRank":"0.002891347996138001"},"color":"rgb(247,224,58)","size":17.81578826904297},{"x":-114.42776489257812,"y":-102.27452087402344,"id":"letter","attributes":{"Modularity Class":"18","PageRank":"0.006898804776648218"},"color":"rgb(58,200,247)","size":15.703248977661133},{"x":4.760932445526123,"y":229.20872497558594,"id":"bells","attributes":{"Modularity Class":"47","PageRank":"0.00238007896686432"},"color":"rgb(105,247,58)","size":10.0},{"x":-27.112144470214844,"y":-2.4429633617401123,"id":"watson","attributes":{"Modularity Class":"18","PageRank":"0.01049895443187994"},"color":"rgb(58,200,247)","size":19.33560562133789},{"x":-31.708261489868164,"y":149.17698669433594,"id":"weight","attributes":{"Modularity Class":"40","PageRank":"0.00238007896686432"},"color":"rgb(58,105,247)","size":10.0},{"x":-87.82921600341797,"y":25.88463020324707,"id":"pill","attributes":{"Modularity Class":"18","PageRank":"0.008364128006665854"},"color":"rgb(58,200,247)","size":24.498207092285156},{"x":-76.30416870117188,"y":-157.47952270507812,"id":"nerve","attributes":{"Modularity Class":"13","PageRank":"0.004403159102589265"},"color":"rgb(58,247,58)","size":15.703248977661133},{"x":110.36872100830078,"y":-164.0920867919922,"id":"uric","attributes":{"Modularity Class":"0","PageRank":"0.00238007896686432"},"color":"rgb(200,58,247)","size":10.0},{"x":-29.22271156311035,"y":-206.05474853515625,"id":"med","attributes":{"Modularity Class":"13","PageRank":"0.01076588028336692"},"color":"rgb(58,247,58)","size":10.0},{"x":-145.41563415527344,"y":-153.0002899169922,"id":"reading","attributes":{"Modularity Class":"14","PageRank":"0.003054439012105968"},"color":"rgb(58,247,200)","size":10.0},{"x":134.05604553222656,"y":-84.24942779541016,"id":"sodium","attributes":{"Modularity Class":"6","PageRank":"0.0029566613533015818"},"color":"rgb(129,247,58)","size":10.0},{"x":-68.92262268066406,"y":-238.10006713867188,"id":"sweet","attributes":{"Modularity Class":"44","PageRank":"0.00238007896686432"},"color":"rgb(247,105,58)","size":10.0},{"x":164.61280822753906,"y":20.150146484375,"id":"symptoms","attributes":{"Modularity Class":"4","PageRank":"0.004403159102589265"},"color":"rgb(247,176,58)","size":23.885944366455078},{"x":-210.52540588378906,"y":-138.44554138183594,"id":"called","attributes":{"Modularity Class":"14","PageRank":"0.004976380300230174"},"color":"rgb(58,247,200)","size":10.0},{"x":-128.98155212402344,"y":-131.43849182128906,"id":"sandwich","attributes":{"Modularity Class":"29","PageRank":"0.004403159102589265"},"color":"rgb(58,247,82)","size":10.0},{"x":-58.436336517333984,"y":1.6519558429718018,"id":"m363","attributes":{"Modularity Class":"18","PageRank":"0.00238007896686432"},"color":"rgb(58,200,247)","size":10.0},{"x":-221.9852294921875,"y":-61.79991912841797,"id":"liver","attributes":{"Modularity Class":"15","PageRank":"0.004403159102589265"},"color":"rgb(58,247,247)","size":15.703248977661133},{"x":84.95967864990234,"y":-98.8343276977539,"id":"potassium","attributes":{"Modularity Class":"6","PageRank":"0.003968201421164054"},"color":"rgb(129,247,58)","size":15.703248977661133},{"x":202.39401245117188,"y":-119.73355102539062,"id":"year","attributes":{"Modularity Class":"2","PageRank":"0.008449319374039154"},"color":"rgb(176,58,247)","size":19.33560562133789},{"x":180.4048614501953,"y":-178.12840270996094,"id":"rotator","attributes":{"Modularity Class":"34","PageRank":"0.004403159102589265"},"color":"rgb(105,58,247)","size":10.0},{"x":255.28872680664062,"y":-120.24246215820312,"id":"oz","attributes":{"Modularity Class":"43","PageRank":"0.004403159102589265"},"color":"rgb(247,58,82)","size":10.0},{"x":-166.82406616210938,"y":-0.08595465123653412,"id":"capsule","attributes":{"Modularity Class":"19","PageRank":"0.00238007896686432"},"color":"rgb(58,247,153)","size":10.0},{"x":-53.69502258300781,"y":42.522972106933594,"id":"football","attributes":{"Modularity Class":"18","PageRank":"0.00238007896686432"},"color":"rgb(58,200,247)","size":10.0},{"x":178.52430725097656,"y":148.52076721191406,"id":"disorder","attributes":{"Modularity Class":"36","PageRank":"0.004403159102589265"},"color":"rgb(176,247,58)","size":10.0},{"x":-51.78879165649414,"y":164.11422729492188,"id":"325","attributes":{"Modularity Class":"7","PageRank":"0.004403159102589265"},"color":"rgb(247,247,58)","size":10.0},{"x":61.282073974609375,"y":230.3290252685547,"id":"good","attributes":{"Modularity Class":"3","PageRank":"0.00238007896686432"},"color":"rgb(247,58,247)","size":15.703248977661133},{"x":-84.4874038696289,"y":112.49874114990234,"id":"green","attributes":{"Modularity Class":"18","PageRank":"0.00238007896686432"},"color":"rgb(58,200,247)","size":10.0},{"x":-170.17697143554688,"y":57.09327697753906,"id":"peach","attributes":{"Modularity Class":"18","PageRank":"0.00238007896686432"},"color":"rgb(58,200,247)","size":10.0},{"x":233.6017608642578,"y":-12.203546524047852,"id":"age","attributes":{"Modularity Class":"2","PageRank":"0.00238007896686432"},"color":"rgb(176,58,247)","size":10.0},{"x":-142.1919403076172,"y":-200.63177490234375,"id":"taste","attributes":{"Modularity Class":"28","PageRank":"0.004403159102589265"},"color":"rgb(247,200,58)","size":10.0},{"x":260.35028076171875,"y":-97.93445587158203,"id":"6","attributes":{"Modularity Class":"43","PageRank":"0.00238007896686432"},"color":"rgb(247,58,82)","size":10.0},{"x":119.50727844238281,"y":68.1185302734375,"id":"gall","attributes":{"Modularity Class":"4","PageRank":"0.002847921932945279"},"color":"rgb(247,176,58)","size":15.703248977661133},{"x":-152.42799377441406,"y":-106.34186553955078,"id":"medicine","attributes":{"Modularity Class":"14","PageRank":"0.003054439012105968"},"color":"rgb(58,247,200)","size":10.0},{"x":86.25137329101562,"y":-186.83230590820312,"id":"toenail","attributes":{"Modularity Class":"35","PageRank":"0.00238007896686432"},"color":"rgb(58,224,247)","size":10.0},{"x":46.51991653442383,"y":-156.5710906982422,"id":"normal","attributes":{"Modularity Class":"6","PageRank":"0.00238007896686432"},"color":"rgb(129,247,58)","size":10.0},{"x":-153.38076782226562,"y":-44.37113952636719,"id":"letters","attributes":{"Modularity Class":"18","PageRank":"0.006898804776648218"},"color":"rgb(58,200,247)","size":10.0},{"x":71.6974105834961,"y":188.06182861328125,"id":"4","attributes":{"Modularity Class":"3","PageRank":"0.00811213935141833"},"color":"rgb(247,58,247)","size":21.5625},{"x":208.36749267578125,"y":37.693809509277344,"id":"ms","attributes":{"Modularity Class":"4","PageRank":"0.002847921932945279"},"color":"rgb(247,176,58)","size":15.703248977661133},{"x":8.027044296264648,"y":80.81644439697266,"id":"white","attributes":{"Modularity Class":"8","PageRank":"0.00831230009189319"},"color":"rgb(247,224,58)","size":22.436660766601562},{"x":-186.07870483398438,"y":111.58029174804688,"id":"drug","attributes":{"Modularity Class":"9","PageRank":"0.01175198797276701"},"color":"rgb(247,153,58)","size":19.33560562133789},{"x":-114.87388610839844,"y":-58.032447814941406,"id":"932","attributes":{"Modularity Class":"18","PageRank":"0.00238007896686432"},"color":"rgb(58,200,247)","size":10.0},{"x":-50.11619567871094,"y":-225.33822631835938,"id":"potatoe","attributes":{"Modularity Class":"44","PageRank":"0.004403159102589265"},"color":"rgb(247,105,58)","size":10.0},{"x":-126.23957061767578,"y":-30.311199188232422,"id":"scored","attributes":{"Modularity Class":"18","PageRank":"0.007914463008598169"},"color":"rgb(58,200,247)","size":17.81578826904297},{"x":-113.6545181274414,"y":192.63462829589844,"id":"grams","attributes":{"Modularity Class":"30","PageRank":"0.004403159102589265"},"color":"rgb(58,247,176)","size":10.0},{"x":99.58512115478516,"y":-215.89801025390625,"id":"pounds","attributes":{"Modularity Class":"21","PageRank":"0.00238007896686432"},"color":"rgb(58,129,247)","size":10.0},{"x":125.64883422851562,"y":22.670026779174805,"id":"lupus","attributes":{"Modularity Class":"4","PageRank":"0.002847921932945279"},"color":"rgb(247,176,58)","size":10.0},{"x":18.46524429321289,"y":247.37106323242188,"id":"palsy","attributes":{"Modularity Class":"47","PageRank":"0.004403159102589265"},"color":"rgb(105,247,58)","size":10.0},{"x":-54.73847579956055,"y":-131.62649536132812,"id":"cooked","attributes":{"Modularity Class":"18","PageRank":"0.005262990899050629"},"color":"rgb(58,200,247)","size":10.0},{"x":69.83289337158203,"y":137.6786346435547,"id":"cancer","attributes":{"Modularity Class":"3","PageRank":"0.00988550645410114"},"color":"rgb(247,58,247)","size":19.33560562133789},{"x":86.68310546875,"y":-157.29598999023438,"id":"kind","attributes":{"Modularity Class":"31","PageRank":"0.00238007896686432"},"color":"rgb(224,247,58)","size":10.0},{"x":-78.5726318359375,"y":159.31600952148438,"id":"detect","attributes":{"Modularity Class":"33","PageRank":"0.00238007896686432"},"color":"rgb(82,247,58)","size":10.0},{"x":-0.2126108705997467,"y":14.277036666870117,"id":"825","attributes":{"Modularity Class":"18","PageRank":"0.011304343144420524"},"color":"rgb(58,200,247)","size":10.0},{"x":101.58409118652344,"y":37.461936950683594,"id":"light","attributes":{"Modularity Class":"8","PageRank":"0.004120181353287796"},"color":"rgb(247,224,58)","size":15.703248977661133},{"x":198.6431884765625,"y":159.03948974609375,"id":"mood","attributes":{"Modularity Class":"36","PageRank":"0.00238007896686432"},"color":"rgb(176,247,58)","size":10.0},{"x":284.3777770996094,"y":-1.0659592151641846,"id":"palpatations","attributes":{"Modularity Class":"12","PageRank":"0.004251450831188155"},"color":"rgb(153,58,247)","size":10.0},{"x":-217.30299377441406,"y":123.84331512451172,"id":"generic","attributes":{"Modularity Class":"9","PageRank":"0.00238007896686432"},"color":"rgb(247,153,58)","size":10.0},{"x":89.50883483886719,"y":95.30735778808594,"id":"bladder","attributes":{"Modularity Class":"4","PageRank":"0.004800829176387868"},"color":"rgb(247,176,58)","size":19.33560562133789},{"x":124.4743881225586,"y":153.48301696777344,"id":"gallbladder","attributes":{"Modularity Class":"4","PageRank":"0.00238007896686432"},"color":"rgb(247,176,58)","size":10.0},{"x":142.6711883544922,"y":-62.551055908203125,"id":"d3","attributes":{"Modularity Class":"6","PageRank":"0.0038355052807916715"},"color":"rgb(129,247,58)","size":10.0},{"x":-54.74862289428711,"y":190.8446044921875,"id":"mid","attributes":{"Modularity Class":"20","PageRank":"0.00238007896686432"},"color":"rgb(247,58,200)","size":10.0},{"x":-136.73768615722656,"y":-58.716609954833984,"id":"832","attributes":{"Modularity Class":"18","PageRank":"0.00238007896686432"},"color":"rgb(58,200,247)","size":10.0}]}
